# Supplementary material for: N-(4-Meth­oxy­benz­yl)phthalimide: a triclinic polymorph
Source: Acta Crystallogr Sect E Struct Rep Online. 2012 Jul 14;68(Pt 8):o2457–8. doi: 10.1107/S1600536812031376 (PMC3414914; doi:10.1107/S1600536812031376)
Supplement: Supplementary file 1 [file e-68-o2457-sup1.cif]

##############################################################################
#                                                                            #
# This CIF contains the data in a paper accepted for publication in          #
# Acta Crystallographica Section E. It conforms to the requirements of       #
# Notes for Authors for Acta Crystallographica Section E, and has been       #
# peer reviewed under the auspices of the IUCr Commission on Journals.       #
#                                                                            #
# Full details of the Crystallographic Information File format               #
# are given in the paper "The Crystallographic Information File (CIF):       #
# a New Standard Archive File for Crystallography" by S. R. Hall, F. H.      #
# Allen and I. D. Brown [Acta Cryst. (1991), A47, 655-685].                  #
#                                                                            #
# The current version of the core CIF dictionary is obtainable from          #
# ftp://ftp.iucr.org/pub/cif_core.dic.                                       #
#                                                                            #
# Software is freely available for graphical display of the structure(s)     #
# in this CIF. For information consult the CIF software page                 #
# http://www.iucr.org/resources/cif/software.                                #
#                                                                            #
# This file may be used for bona fide research purposes within the           #
# scientific community so long as proper attribution is given to the journal # 
# article from which it was obtained.                                        #
#                                                                            #
##############################################################################
data_I
_audit_creation_method     SHELXL97
_chemical_name_systematic
;
2-(4-methoxybenzyl)isoindoline-1,3-dione
;
_chemical_name_common     '<i>N</i>-(4-Methoxybenzyl)phthalimide'
_chemical_formula_moiety     'C16 H13 N O3'
_chemical_formula_sum     'C16 H13 N O3'
_chemical_formula_iupac     'C16 H13 N O3'
_chemical_formula_weight     267.27
_chemical_melting_point     403
_symmetry_cell_setting     triclinic
_symmetry_space_group_name_H-M     'P -1'
_symmetry_space_group_name_Hall     '-P 1'
loop_
    _symmetry_equiv_pos_as_xyz
    'x, y, z'
    '-x, -y, -z'
_cell_length_a     8.190(3)
_cell_length_b     8.293(4)
_cell_length_c     11.465(5)
_cell_angle_alpha     105.794(5)
_cell_angle_beta     90.8094(16)
_cell_angle_gamma     118.154(5)
_cell_volume     651.3(5)
_cell_formula_units_Z     2
_cell_measurement_reflns_used     2075
_cell_measurement_theta_min     3.1
_cell_measurement_theta_max     27.5
_cell_measurement_temperature     100
_exptl_crystal_description     platelet
_exptl_crystal_colour     colourless
_exptl_crystal_size_max     0.35
_exptl_crystal_size_mid     0.30
_exptl_crystal_size_min     0.05
_exptl_crystal_density_diffrn     1.363
_exptl_crystal_density_meas     ?
_exptl_crystal_density_method     'not measured'
_exptl_crystal_F_000     280
_exptl_absorpt_coefficient_mu     0.095
_exptl_absorpt_correction_type     multi-scan
_exptl_absorpt_process_details     '(ABSCOR; Higashi, 1995)'
_exptl_absorpt_correction_T_min     0.967
_exptl_absorpt_correction_T_max     0.995
_diffrn_ambient_temperature     100(2)
_diffrn_radiation_type     MoK\a
_diffrn_radiation_wavelength     0.71075
_diffrn_radiation_source     'fine-focus sealed tube'
_diffrn_radiation_monochromator     'Graphite Monochromator'
_diffrn_measurement_device_type     'Rigaku Saturn724+'
_diffrn_measurement_device     'AFC11 (Right): Eulerian 3 circle'
_diffrn_measurement_method     'profile data from \w-scans'
_diffrn_detector_area_resol_mean     28.5714
_diffrn_reflns_number     6640
_diffrn_reflns_av_R_equivalents     0.0187
_diffrn_reflns_av_sigmaI/netI     0.0338
_diffrn_reflns_theta_min     3.15
_diffrn_reflns_theta_max     27.47
_diffrn_reflns_theta_full     27.47
_diffrn_measured_fraction_theta_max     0.991
_diffrn_measured_fraction_theta_full     0.991
_diffrn_reflns_limit_h_min     -10
_diffrn_reflns_limit_h_max     10
_diffrn_reflns_limit_k_min     -10
_diffrn_reflns_limit_k_max     9
_diffrn_reflns_limit_l_min     -14
_diffrn_reflns_limit_l_max     14
_refine_special_details     ?
_reflns_number_total     2951
_reflns_number_gt     2256
_reflns_threshold_expression     I>2\s(I)
_refine_ls_structure_factor_coef     Fsqd
_refine_ls_matrix_type     full
_refine_ls_R_factor_all     0.0435
_refine_ls_R_factor_gt     0.0336
_refine_ls_wR_factor_gt     0.0840
_refine_ls_wR_factor_ref     0.0870
_refine_ls_goodness_of_fit_ref     0.963
_refine_ls_restrained_S_all     0.963
_refine_ls_number_reflns     2951
_refine_ls_number_parameters     212
_refine_ls_number_restraints     0
_refine_ls_number_constraints     0
_refine_ls_hydrogen_treatment     mixed
_refine_ls_weighting_scheme     calc
_refine_ls_weighting_details
                 'calc w=1/[\s^2^(Fo^2^)+(0.0536P)^2^] where P=(Fo^2^+2Fc^2^)/3'
_atom_sites_solution_hydrogens     geom
_atom_sites_solution_primary     direct
_atom_sites_solution_secondary     difmap
_refine_ls_shift/su_max     0.001
_refine_ls_shift/su_mean     0.000
_refine_diff_density_max     0.256
_refine_diff_density_min     -0.166
_refine_ls_extinction_method     none
_refine_ls_extinction_coef     ?
loop_
    _atom_type_symbol
    _atom_type_description
    _atom_type_scat_dispersion_real
    _atom_type_scat_dispersion_imag
    _atom_type_scat_source
    'C' 'C' 0.0033 0.0016
                         'International Tables Vol C Tables 4.2.6.8 and 6.1.1.4'
    'H' 'H' 0.0000 0.0000
                         'International Tables Vol C Tables 4.2.6.8 and 6.1.1.4'
    'N' 'N' 0.0061 0.0033
                         'International Tables Vol C Tables 4.2.6.8 and 6.1.1.4'
    'O' 'O' 0.0106 0.0060
                         'International Tables Vol C Tables 4.2.6.8 and 6.1.1.4'
_computing_data_collection     'CrystalClear-SM Expert (Rigaku/MSC, 2009)'
_computing_cell_refinement     'CrystalClear-SM Expert (Rigaku/MSC, 2009)'
_computing_data_reduction     'CrystalClear-SM Expert (Rigaku/MSC, 2009)'
_computing_structure_solution     'SIR97 (Altomare <i>et al.</i>, 1999)'
_computing_structure_refinement     'SHELXL97 (Sheldrick, 2008)'
_computing_molecular_graphics
;
Yadokari-XG 2009 (Kabuto <i>et al.</i>, 2009), ORTEP-3
(Farrugia, 1997)
and Mercury (Macrae <i>et al.</i>, 2008)
;
_computing_publication_material
                               'PLATON (Spek, 2009) and publCIF (Westrip, 2010)'
loop_
    _atom_site_type_symbol
    _atom_site_label
    _atom_site_fract_x
    _atom_site_fract_y
    _atom_site_fract_z
    _atom_site_U_iso_or_equiv
    _atom_site_adp_type
    _atom_site_calc_flag
    _atom_site_refinement_flags
    _atom_site_occupancy
    _atom_site_symmetry_multiplicity
    _atom_site_disorder_assembly
    _atom_site_disorder_group
    C C1 0.24334(15) 0.63806(15) 0.48690(9) 0.0191(2) Uani d . 1 1 . .
    C C2 0.28334(14) 0.51357(14) 0.54106(9) 0.0171(2) Uani d . 1 1 . .
    C C3 0.38757(15) 0.55798(16) 0.65211(9) 0.0191(2) Uani d . 1 1 . .
    H H1 0.4508(16) 0.6886(17) 0.7095(11) 0.023 Uiso d . 1 1 . .
    C C4 0.40053(15) 0.40875(16) 0.67783(10) 0.0214(2) Uani d . 1 1 . .
    H H2 0.4719(16) 0.4320(16) 0.7563(11) 0.026 Uiso d . 1 1 . .
    C C5 0.31087(16) 0.22283(16) 0.59444(10) 0.0233(3) Uani d . 1 1 . .
    H H3 0.3180(17) 0.1217(18) 0.6154(11) 0.028 Uiso d . 1 1 . .
    C C6 0.20666(16) 0.17978(16) 0.48220(10) 0.0218(2) Uani d . 1 1 . .
    H H4 0.1445(17) 0.0499(17) 0.4223(11) 0.026 Uiso d . 1 1 . .
    C C7 0.19461(14) 0.32803(15) 0.45735(9) 0.0185(2) Uani d . 1 1 . .
    C C8 0.09817(15) 0.32978(15) 0.34721(9) 0.0204(2) Uani d . 1 1 . .
    C C9 0.07198(16) 0.58653(18) 0.28326(10) 0.0234(2) Uani d . 1 1 . .
    H H5 -0.0527(18) 0.4833(17) 0.2403(11) 0.028 Uiso d . 1 1 . .
    H H6 0.0580(17) 0.6973(18) 0.3337(12) 0.028 Uiso d . 1 1 . .
    C C10 0.20838(15) 0.64133(16) 0.19466(9) 0.0206(2) Uani d . 1 1 . .
    C C11 0.36928(16) 0.82062(16) 0.22606(10) 0.0222(2) Uani d . 1 1 . .
    H H7 0.3937(17) 0.9133(17) 0.3059(11) 0.027 Uiso d . 1 1 . .
    C C12 0.49800(16) 0.86831(16) 0.14608(10) 0.0216(2) Uani d . 1 1 . .
    H H8 0.6131(17) 0.9974(17) 0.1698(11) 0.026 Uiso d . 1 1 . .
    C C13 0.46131(15) 0.73395(16) 0.03122(9) 0.0198(2) Uani d . 1 1 . .
    C C14 0.30067(16) 0.55359(16) -0.00133(10) 0.0229(2) Uani d . 1 1 . .
    H H9 0.2783(16) 0.4566(17) -0.0834(11) 0.027 Uiso d . 1 1 . .
    C C15 0.17604(16) 0.50759(17) 0.08016(10) 0.0227(2) Uani d . 1 1 . .
    H H10 0.0627(17) 0.3755(17) 0.0568(11) 0.027 Uiso d . 1 1 . .
    C C16 0.75343(15) 0.93637(17) -0.02176(10) 0.0277(3) Uani d . 1 1 . .
    H H11 0.7368 1.0498 -0.0019 0.042 Uiso calc R 1 1 . .
    H H12 0.8246 0.9363 -0.0897 0.042 Uiso calc R 1 1 . .
    H H13 0.8222 0.9402 0.0505 0.042 Uiso calc R 1 1 . .
    O O1 0.29209(11) 0.80774(11) 0.52998(7) 0.0264(2) Uani d . 1 1 . .
    O O2 0.00784(11) 0.19931(11) 0.25296(7) 0.0285(2) Uani d . 1 1 . .
    N N1 0.13193(13) 0.51842(13) 0.37221(8) 0.0202(2) Uani d . 1 1 . .
    O O3 0.57369(10) 0.76553(11) -0.05703(7) 0.0243(2) Uani d . 1 1 . .
loop_
    _atom_site_aniso_label
    _atom_site_aniso_U_11
    _atom_site_aniso_U_22
    _atom_site_aniso_U_33
    _atom_site_aniso_U_12
    _atom_site_aniso_U_13
    _atom_site_aniso_U_23
    C1 0.0172(5) 0.0215(6) 0.0175(5) 0.0096(5) 0.0056(4) 0.0045(4)
    C2 0.0151(5) 0.0175(5) 0.0180(5) 0.0078(4) 0.0063(4) 0.0048(4)
    C3 0.0169(5) 0.0202(6) 0.0178(5) 0.0088(5) 0.0042(4) 0.0030(4)
    C4 0.0186(5) 0.0276(6) 0.0198(5) 0.0123(5) 0.0056(4) 0.0084(5)
    C5 0.0238(6) 0.0232(6) 0.0282(6) 0.0137(5) 0.0094(5) 0.0120(5)
    C6 0.0211(6) 0.0172(5) 0.0236(6) 0.0076(5) 0.0067(4) 0.0044(4)
    C7 0.0148(5) 0.0193(5) 0.0175(5) 0.0065(4) 0.0049(4) 0.0040(4)
    C8 0.0169(5) 0.0221(6) 0.0184(5) 0.0076(5) 0.0067(4) 0.0045(4)
    C9 0.0221(6) 0.0316(6) 0.0214(5) 0.0159(5) 0.0047(5) 0.0106(5)
    C10 0.0203(5) 0.0285(6) 0.0184(5) 0.0154(5) 0.0025(4) 0.0090(4)
    C11 0.0263(6) 0.0250(6) 0.0169(5) 0.0152(5) 0.0019(4) 0.0041(4)
    C12 0.0213(6) 0.0208(6) 0.0204(5) 0.0096(5) 0.0003(4) 0.0050(4)
    C13 0.0193(5) 0.0267(6) 0.0165(5) 0.0134(5) 0.0025(4) 0.0078(4)
    C14 0.0222(6) 0.0250(6) 0.0175(5) 0.0108(5) 0.0003(4) 0.0027(4)
    C15 0.0191(6) 0.0249(6) 0.0209(5) 0.0089(5) 0.0002(4) 0.0066(5)
    C16 0.0189(6) 0.0330(7) 0.0234(6) 0.0078(5) 0.0035(4) 0.0071(5)
    O1 0.0311(5) 0.0211(4) 0.0262(4) 0.0144(4) 0.0032(3) 0.0038(3)
    O2 0.0278(4) 0.0271(4) 0.0186(4) 0.0086(4) -0.0012(3) -0.0008(3)
    N1 0.0211(5) 0.0227(5) 0.0171(4) 0.0111(4) 0.0040(4) 0.0058(4)
    O3 0.0196(4) 0.0284(4) 0.0173(4) 0.0073(3) 0.0034(3) 0.0049(3)
_geom_special_details     ?
loop_
    _geom_bond_atom_site_label_1
    _geom_bond_atom_site_label_2
    _geom_bond_site_symmetry_2
    _geom_bond_distance
    _geom_bond_publ_flag
    C1 O1 . 1.2122(14) ?
    C1 N1 . 1.3956(14) ?
    C1 C2 . 1.4903(16) ?
    C2 C3 . 1.3795(15) ?
    C2 C7 . 1.3921(15) ?
    C3 C4 . 1.3969(16) ?
    C3 H1 . 0.974(12) ?
    C4 C5 . 1.3928(16) ?
    C4 H2 . 0.987(12) ?
    C5 C6 . 1.3940(17) ?
    C5 H3 . 0.959(13) ?
    C6 C7 . 1.3808(16) ?
    C6 H4 . 0.980(12) ?
    C7 C8 . 1.4871(16) ?
    C8 O2 . 1.2129(13) ?
    C8 N1 . 1.3970(16) ?
    C9 N1 . 1.4701(14) ?
    C9 C10 . 1.5135(15) ?
    C9 H5 . 0.974(13) ?
    C9 H6 . 1.001(13) ?
    C10 C11 . 1.3867(16) ?
    C10 C15 . 1.3942(15) ?
    C11 C12 . 1.3928(16) ?
    C11 H7 . 0.967(12) ?
    C12 C13 . 1.3929(15) ?
    C12 H8 . 0.995(12) ?
    C13 O3 . 1.3720(13) ?
    C13 C14 . 1.3902(16) ?
    C14 C15 . 1.3834(15) ?
    C14 H9 . 1.005(12) ?
    C15 H10 . 1.004(12) ?
    C16 O3 . 1.4286(14) ?
    C16 H11 . 0.9800 ?
    C16 H12 . 0.9800 ?
    C16 H13 . 0.9800 ?
loop_
    _geom_angle_atom_site_label_1
    _geom_angle_atom_site_label_2
    _geom_angle_atom_site_label_3
    _geom_angle_site_symmetry_1
    _geom_angle_site_symmetry_3
    _geom_angle
    _geom_angle_publ_flag
    O1 C1 N1 . . 124.83(10) ?
    O1 C1 C2 . . 129.26(10) ?
    N1 C1 C2 . . 105.90(9) ?
    C3 C2 C7 . . 121.69(10) ?
    C3 C2 C1 . . 130.35(10) ?
    C7 C2 C1 . . 107.96(10) ?
    C2 C3 C4 . . 117.31(10) ?
    C2 C3 H1 . . 121.1(7) ?
    C4 C3 H1 . . 121.5(7) ?
    C5 C4 C3 . . 121.03(11) ?
    C5 C4 H2 . . 118.2(7) ?
    C3 C4 H2 . . 120.8(7) ?
    C4 C5 C6 . . 121.18(11) ?
    C4 C5 H3 . . 119.5(7) ?
    C6 C5 H3 . . 119.3(8) ?
    C7 C6 C5 . . 117.47(10) ?
    C7 C6 H4 . . 120.6(7) ?
    C5 C6 H4 . . 121.9(7) ?
    C6 C7 C2 . . 121.32(11) ?
    C6 C7 C8 . . 130.48(10) ?
    C2 C7 C8 . . 108.19(10) ?
    O2 C8 N1 . . 124.84(11) ?
    O2 C8 C7 . . 129.29(11) ?
    N1 C8 C7 . . 105.88(9) ?
    N1 C9 C10 . . 112.27(9) ?
    N1 C9 H5 . . 106.8(7) ?
    C10 C9 H5 . . 111.5(7) ?
    N1 C9 H6 . . 105.7(7) ?
    C10 C9 H6 . . 112.7(7) ?
    H5 C9 H6 . . 107.4(10) ?
    C11 C10 C15 . . 118.74(10) ?
    C11 C10 C9 . . 121.47(10) ?
    C15 C10 C9 . . 119.76(11) ?
    C10 C11 C12 . . 121.38(10) ?
    C10 C11 H7 . . 119.2(7) ?
    C12 C11 H7 . . 119.4(7) ?
    C11 C12 C13 . . 118.97(11) ?
    C11 C12 H8 . . 120.6(7) ?
    C13 C12 H8 . . 120.4(7) ?
    O3 C13 C14 . . 115.20(9) ?
    O3 C13 C12 . . 124.59(10) ?
    C14 C13 C12 . . 120.21(10) ?
    C15 C14 C13 . . 119.99(10) ?
    C15 C14 H9 . . 120.7(7) ?
    C13 C14 H9 . . 119.3(7) ?
    C14 C15 C10 . . 120.69(11) ?
    C14 C15 H10 . . 119.3(7) ?
    C10 C15 H10 . . 120.0(7) ?
    O3 C16 H11 . . 109.5 ?
    O3 C16 H12 . . 109.5 ?
    H11 C16 H12 . . 109.5 ?
    O3 C16 H13 . . 109.5 ?
    H11 C16 H13 . . 109.5 ?
    H12 C16 H13 . . 109.5 ?
    C1 N1 C8 . . 112.06(9) ?
    C1 N1 C9 . . 123.97(10) ?
    C8 N1 C9 . . 123.73(9) ?
    C13 O3 C16 . . 117.23(8) ?
loop_
    _geom_torsion_atom_site_label_1
    _geom_torsion_atom_site_label_2
    _geom_torsion_atom_site_label_3
    _geom_torsion_atom_site_label_4
    _geom_torsion_site_symmetry_1
    _geom_torsion_site_symmetry_2
    _geom_torsion_site_symmetry_3
    _geom_torsion_site_symmetry_4
    _geom_torsion
    _geom_torsion_publ_flag
    O1 C1 C2 C3 . . . . -1.23(19) ?
    N1 C1 C2 C3 . . . . 179.51(10) ?
    O1 C1 C2 C7 . . . . 179.10(10) ?
    N1 C1 C2 C7 . . . . -0.17(11) ?
    C7 C2 C3 C4 . . . . -0.16(15) ?
    C1 C2 C3 C4 . . . . -179.80(10) ?
    C2 C3 C4 C5 . . . . -0.22(15) ?
    C3 C4 C5 C6 . . . . 0.56(17) ?
    C4 C5 C6 C7 . . . . -0.48(16) ?
    C5 C6 C7 C2 . . . . 0.09(16) ?
    C5 C6 C7 C8 . . . . 179.06(10) ?
    C3 C2 C7 C6 . . . . 0.23(16) ?
    C1 C2 C7 C6 . . . . 179.94(9) ?
    C3 C2 C7 C8 . . . . -178.94(9) ?
    C1 C2 C7 C8 . . . . 0.77(11) ?
    C6 C7 C8 O2 . . . . -0.35(19) ?
    C2 C7 C8 O2 . . . . 178.72(10) ?
    C6 C7 C8 N1 . . . . 179.84(10) ?
    C2 C7 C8 N1 . . . . -1.09(11) ?
    N1 C9 C10 C11 . . . . -82.66(14) ?
    N1 C9 C10 C15 . . . . 95.28(13) ?
    C15 C10 C11 C12 . . . . -0.26(16) ?
    C9 C10 C11 C12 . . . . 177.70(10) ?
    C10 C11 C12 C13 . . . . 1.45(17) ?
    C11 C12 C13 O3 . . . . 177.89(9) ?
    C11 C12 C13 C14 . . . . -1.53(16) ?
    O3 C13 C14 C15 . . . . -179.04(10) ?
    C12 C13 C14 C15 . . . . 0.44(17) ?
    C13 C14 C15 C10 . . . . 0.78(17) ?
    C11 C10 C15 C14 . . . . -0.87(16) ?
    C9 C10 C15 C14 . . . . -178.86(10) ?
    O1 C1 N1 C8 . . . . -179.86(10) ?
    C2 C1 N1 C8 . . . . -0.56(11) ?
    O1 C1 N1 C9 . . . . 5.55(16) ?
    C2 C1 N1 C9 . . . . -175.15(9) ?
    O2 C8 N1 C1 . . . . -178.80(10) ?
    C7 C8 N1 C1 . . . . 1.01(11) ?
    O2 C8 N1 C9 . . . . -4.19(16) ?
    C7 C8 N1 C9 . . . . 175.62(9) ?
    C10 C9 N1 C1 . . . . 91.16(12) ?
    C10 C9 N1 C8 . . . . -82.81(13) ?
    C14 C13 O3 C16 . . . . -170.86(10) ?
    C12 C13 O3 C16 . . . . 9.69(15) ?
loop_
    _geom_hbond_atom_site_label_D
    _geom_hbond_atom_site_label_H
    _geom_hbond_atom_site_label_A
    _geom_hbond_site_symmetry_A
    _geom_hbond_distance_DH
    _geom_hbond_distance_HA
    _geom_hbond_distance_DA
    _geom_hbond_angle_DHA
    _geom_hbond_publ_flag
    C5 H3 O1 1_545 0.959(14) 2.422(14) 3.245(2) 143.7(10) yes
    C16 H13 O2 1_665 0.9800 2.5300 3.287(2) 134.00 yes
_iucr_refine_instructions_details
;
TITL
REM  Yadorkari-X generated
CELL 0.71075 8.1900 8.2930 11.4650 105.7940 90.8094 118.1540
ZERR 2.0 0.0030 0.0040 0.0050 0.0050 0.0016 0.0050
LATT 1
REM  SPGR P-1 triclinic
SFAC C H N O
UNIT 32 26 2 6
SIZE 0.35 0.30 0.05
TEMP -173.0
L.S. 4
FMAP 2
PLAN -25
ACTA
CONF
HTAB
BOND $H
MERG 2
LIST 4
WGHT    0.053600
FVAR      14.38415
C1    1    0.243342    0.638057    0.486903    11.00000    0.01720    0.02154 =
         0.01748    0.00451    0.00561    0.00964
C2    1    0.283336    0.513566    0.541056    11.00000    0.01513    0.01748 =
         0.01805    0.00483    0.00625    0.00781
C3    1    0.387570    0.557976    0.652111    11.00000    0.01693    0.02024 =
         0.01781    0.00303    0.00418    0.00885
H1    2    0.450821    0.688584    0.709544    11.00000   -1.20000
C4    1    0.400530    0.408753    0.677832    11.00000    0.01858    0.02756 =
         0.01983    0.00845    0.00563    0.01230
H2    2    0.471894    0.431976    0.756338    11.00000   -1.20000
C5    1    0.310869    0.222825    0.594438    11.00000    0.02382    0.02325 =
         0.02824    0.01201    0.00942    0.01369
H3    2    0.318009    0.121710    0.615376    11.00000   -1.20000
C6    1    0.206660    0.179776    0.482200    11.00000    0.02105    0.01719 =
         0.02362    0.00444    0.00667    0.00765
H4    2    0.144495    0.049944    0.422331    11.00000   -1.20000
C7    1    0.194612    0.328026    0.457353    11.00000    0.01481    0.01928 =
         0.01754    0.00401    0.00491    0.00646
C8    1    0.098171    0.329778    0.347211    11.00000    0.01694    0.02210 =
         0.01842    0.00449    0.00670    0.00763
C9    1    0.071983    0.586534    0.283260    11.00000    0.02208    0.03161 =
         0.02138    0.01055    0.00466    0.01590
H5    2   -0.052684    0.483347    0.240268    11.00000   -1.20000
H6    2    0.057997    0.697252    0.333652    11.00000   -1.20000
C10   1    0.208382    0.641333    0.194655    11.00000    0.02029    0.02846 =
         0.01844    0.00895    0.00254    0.01543
C11   1    0.369280    0.820615    0.226057    11.00000    0.02630    0.02503 =
         0.01688    0.00407    0.00190    0.01521
H7    2    0.393745    0.913294    0.305885    11.00000   -1.20000
C12   1    0.498004    0.868314    0.146078    11.00000    0.02135    0.02081 =
         0.02039    0.00497    0.00028    0.00959
H8    2    0.613059    0.997428    0.169781    11.00000   -1.20000
C13   1    0.461311    0.733952    0.031218    11.00000    0.01928    0.02674 =
         0.01646    0.00776    0.00251    0.01337
C14   1    0.300672    0.553588   -0.001326    11.00000    0.02224    0.02497 =
         0.01746    0.00269    0.00033    0.01080
H9    2    0.278275    0.456587   -0.083386    11.00000   -1.20000
C15   1    0.176037    0.507587    0.080161    11.00000    0.01912    0.02487 =
         0.02091    0.00662    0.00017    0.00889
H10   2    0.062741    0.375456    0.056779    11.00000   -1.20000
C16   1    0.753427    0.936366   -0.021763    11.00000    0.01893    0.03295 =
         0.02344    0.00709    0.00347    0.00780
AFIX 137
H11   2    0.736802    1.049797   -0.001868    11.00000   -1.50000
H12   2    0.824627    0.936326   -0.089745    11.00000   -1.50000
H13   2    0.822152    0.940165    0.050516    11.00000   -1.50000
AFIX   0
O1    4    0.292089    0.807744    0.529975    11.00000    0.03111    0.02112 =
         0.02617    0.00381    0.00321    0.01439
O2    4    0.007835    0.199311    0.252963    11.00000    0.02779    0.02712 =
         0.01857   -0.00082   -0.00115    0.00863
N1    3    0.131929    0.518424    0.372212    11.00000    0.02111    0.02266 =
         0.01710    0.00583    0.00395    0.01114
O3    4    0.573686    0.765530   -0.057031    11.00000    0.01958    0.02845 =
         0.01731    0.00487    0.00342    0.00727
HKLF 4 1 1 0 0 0 1 0 0 0 1
REM
REM R1 =  0.0336 for   2256 Fo > 4sig(Fo)  and  0.0435 for all   2951 data
REM    212 parameters refined using      0 restraints
END
WGHT      0.0534      0.0000
REM Highest difference peak  0.256,  deepest hole -0.169,  1-sigma level  0.037
Q1    1   0.2634  0.4248  0.4852  11.00000  0.05    0.26
Q2    1   0.1519  0.3225  0.4029  11.00000  0.05    0.24
Q3    1   0.1772  0.5841  0.1366  11.00000  0.05    0.21
Q4    1   0.4621  0.8157  0.0802  11.00000  0.05    0.21
Q5    1   0.1436  0.6207  0.2338  11.00000  0.05    0.21
Q6    1   0.2461  0.5636  0.5314  11.00000  0.05    0.20
Q7    1   0.1626  0.2549  0.4798  11.00000  0.05    0.19
Q8    1   0.3181  0.5379  0.5952  11.00000  0.05    0.19
Q9    1   0.3023  0.7074  0.2220  11.00000  0.05    0.18
Q10   1   0.1062  0.4397  0.3583  11.00000  0.05    0.18
Q11   1   0.4189  0.4837  0.6499  11.00000  0.05    0.16
Q12   1   0.4048  0.8523  0.1672  11.00000  0.05    0.15
Q13   1   0.1174  0.5517  0.3396  11.00000  0.05    0.15
Q14   1   0.3933  0.3365  0.6181  11.00000  0.05    0.14
Q15   1   0.4039  0.6259  0.0284  11.00000  0.05    0.14
Q16   1   0.1970  0.5817  0.4192  11.00000  0.05    0.14
Q17   1   0.3597  0.6587  0.0013  11.00000  0.05    0.14
Q18   1   0.2366  0.2057  0.5454  11.00000  0.05    0.13
Q19   1   0.2641  0.5196  0.0569  11.00000  0.05    0.13
Q20   1   0.3139  0.3096  0.6505  11.00000  0.05    0.13
Q21   1   0.2177  0.5643  0.0296  11.00000  0.05    0.12
Q22   1   0.0306  0.4668  0.4288  11.00000  0.05    0.11
Q23   1   0.0750  0.4474  0.0525  11.00000  0.05    0.10
Q24   1   0.3235  0.8361  0.6272  11.00000  0.05    0.10
Q25   1  -0.1011  0.2428  0.1252  11.00000  0.05    0.10
;
data_global
_journal_date_recd_electronic     2012-06-07
_journal_date_accepted     2012-07-10
_journal_name_full     'Acta Crystallographica, Section E'
_journal_year     2012
_journal_volume     68
_journal_issue      8
_journal_page_first     o2457
_journal_page_last     o2458
_journal_paper_category     QO
_journal_paper_doi     10.1107/S1600536812031376
_journal_coeditor_code     BH2442
_publ_contact_author_name     'Hiroki Takahashi'
_publ_contact_author_address
;
Graduate School of Human and Environmental Studies,
Kyoto University,
Kyoto 606-8501,
Japan
;
_publ_contact_author_email     takahashi.hiroki.2x@kyoto-u.ac.jp
_publ_contact_author_fax     +81-75-753-6694
_publ_contact_author_phone     +81-75-753-6584
_publ_section_title
;
<i>N</i>-(4-Methoxybenzyl)phthalimide: a triclinic polymorph
;
loop_
    _publ_author_name
    _publ_author_footnote
    _publ_author_address
    "Takahashi, Hiroki" .
;
Graduate School of Human and Environmental Studies
Kyoto University
Kyoto 606-8501
Japan
;
