# Supplementary material for: N-(4-Meth­oxy­benz­yl)phthalimide: a triclinic polymorph
Source: Acta Crystallogr Sect E Struct Rep Online. 2012 Jul 14;68(Pt 8):o2457–8. doi: 10.1107/S1600536812031376 (PMC3414914; doi:10.1107/S1600536812031376)
Supplement: Supplementary file 2 [file e-68-o2457-Isup2.hkl]

# 
# h,k,l, Fc-squared, Fo-squared, sigma(Fo-squared) and status flag 
# 
data_I
_shelx_title ' ' 
_shelx_refln_list_code          4 
_shelx_F_calc_maximum       72.69 
_exptl_crystal_F_000       280.00 
_reflns_d_resolution_high  0.7704 
 
loop_ 
 _symmetry_equiv_pos_as_xyz 
 'x, y, z' 
 '-x, -y, -z' 
 
_cell_length_a     8.1900 
_cell_length_b     8.2930 
_cell_length_c    11.4650 
_cell_angle_alpha 105.794 
_cell_angle_beta   90.809 
_cell_angle_gamma 118.154 
 
_shelx_F_squared_multiplier     1.000 
 
loop_ 
 _refln_index_h 
 _refln_index_k 
 _refln_index_l 
 _refln_F_squared_calc 
 _refln_F_squared_meas 
 _refln_F_squared_sigma 
 _refln_observed_status 
   2   0   0      790.55      779.15      5.58 o 
   3   0   0        0.55        3.05      0.94 o 
   4   0   0      106.75      108.51      1.91 o 
   5   0   0       17.66       19.24      1.18 o 
   6   0   0       18.13       18.18      2.32 o 
   7   0   0        6.55        6.89      2.23 o 
   8   0   0        1.00        1.24      1.42 o 
   9   0   0        4.15        3.79      1.34 o 
  -9   1   0        9.78        7.74      1.59 o 
  -8   1   0       35.84       36.17      2.93 o 
  -7   1   0        6.36        5.69      2.11 o 
  -6   1   0       93.09      100.43      3.38 o 
  -5   1   0        0.02        0.56      0.44 o 
  -4   1   0       28.74       30.18      0.97 o 
  -3   1   0      283.04      275.03      2.16 o 
  -2   1   0      690.00      692.11      5.84 o 
   1   1   0      222.79      197.22      1.43 o 
   2   1   0        0.10        1.19      0.69 o 
   3   1   0       10.72       11.32      1.51 o 
   4   1   0      456.58      473.04      7.68 o 
   5   1   0        1.37        2.35      0.82 o 
   6   1   0        3.09        6.55      2.48 o 
   7   1   0       11.04       14.05      2.34 o 
   8   1   0        6.68        8.63      2.01 o 
 -10   2   0        0.88        0.88      1.84 o 
  -9   2   0       71.87       72.43      5.11 o 
  -8   2   0       11.38        9.44      2.43 o 
  -7   2   0        6.92        7.23      3.32 o 
  -6   2   0        1.02        1.11      0.65 o 
  -5   2   0       29.15       33.48      3.84 o 
  -4   2   0      389.02      376.68      2.84 o 
  -3   2   0      702.29      675.88      3.66 o 
  -2   2   0      119.28      106.91      0.93 o 
  -1   2   0     1551.51     1481.12      5.58 o 
   0   2   0      124.38      122.29      0.98 o 
   1   2   0       35.88       33.62      0.63 o 
   2   2   0      601.01      664.81      3.90 o 
   3   2   0       24.07       30.06      0.99 o 
   4   2   0       44.37       41.80      1.74 o 
   5   2   0      153.63      139.24      2.91 o 
   6   2   0       17.70       23.92      3.14 o 
   7   2   0        1.59        0.17      1.40 o 
   8   2   0       26.76       24.66      3.69 o 
 -10   3   0       39.41       41.28      5.14 o 
  -9   3   0      242.61      250.67      8.99 o 
  -8   3   0       13.84       13.85      1.87 o 
  -7   3   0      230.40      246.83      3.89 o 
  -6   3   0      333.29      334.66      5.15 o 
  -5   3   0       58.88       59.38      1.16 o 
  -4   3   0       43.31       44.91      0.76 o 
  -3   3   0      825.39      808.54      3.88 o 
  -2   3   0        0.01        0.14      0.32 o 
  -1   3   0       33.24       37.70      0.90 o 
   0   3   0     1175.42     1274.45      4.48 o 
   1   3   0      373.58      415.33      8.63 o 
   2   3   0        1.21        1.56      0.91 o 
   3   3   0       49.86       53.30      1.48 o 
   4   3   0        6.84        5.96      1.89 o 
   5   3   0        9.10        9.45      2.20 o 
   6   3   0       59.08       60.31      4.13 o 
   7   3   0       34.07       32.85      4.33 o 
 -10   4   0      124.83      124.66     13.94 o 
  -9   4   0        0.40        0.88      1.40 o 
  -8   4   0       16.23       16.88      4.89 o 
  -7   4   0      231.81      236.49      6.72 o 
  -6   4   0        0.62        0.54      0.31 o 
  -5   4   0      176.96      193.64      3.29 o 
  -4   4   0      126.47      133.40      1.48 o 
  -3   4   0       19.71       23.36      0.96 o 
  -2   4   0       29.57       28.91      1.07 o 
  -1   4   0      317.14      345.38      3.10 o 
   0   4   0       84.51       90.72      1.33 o 
   2   4   0        2.30        3.27      1.08 o 
   3   4   0       12.79       12.96      1.96 o 
   4   4   0      132.57      116.21      4.62 o 
   5   4   0        0.14        0.97      1.29 o 
   6   4   0       22.61       23.41      3.84 o 
 -10   5   0      104.94      111.92      8.63 o 
  -9   5   0       17.39       18.52     12.89 o 
  -8   5   0        1.79        2.52      2.10 o 
  -7   5   0       17.03       16.99      9.34 o 
  -6   5   0        0.34        0.81      1.88 o 
  -5   5   0      276.70      297.81      2.07 o 
  -4   5   0        5.28        4.32      0.83 o 
  -3   5   0      280.00      291.27      3.45 o 
  -2   5   0       55.29       55.76      1.75 o 
  -1   5   0       10.12       12.33      1.19 o 
   0   5   0      100.91      100.73      1.72 o 
   1   5   0        7.27        5.84      0.76 o 
   2   5   0       64.38       71.97      3.92 o 
   3   5   0      317.84      308.18      6.67 o 
   4   5   0        5.51        6.80      1.73 o 
   5   5   0        3.39        2.43      2.73 o 
 -10   6   0       33.87       42.03      4.98 o 
  -9   6   0        0.41       -0.09      2.25 o 
  -8   6   0       71.67       70.85      6.43 o 
  -7   6   0        0.13        0.31      1.92 o 
  -6   6   0       21.07       20.54      3.44 o 
  -5   6   0        0.00        0.25      0.32 o 
  -4   6   0        0.38        0.49      0.59 o 
  -3   6   0        5.45        5.45      1.42 o 
  -2   6   0      322.18      321.27      5.66 o 
  -1   6   0      315.34      305.16      5.88 o 
   0   6   0       77.69       69.32      2.24 o 
   1   6   0       33.40       27.55      2.12 o 
   2   6   0       41.06       38.83      2.59 o 
   3   6   0       86.15       72.50      5.65 o 
   4   6   0        3.74        1.28      3.90 o 
 -10   7   0        0.01        0.55      0.97 o 
  -9   7   0       37.13       37.79     13.13 o 
  -8   7   0      138.26      145.56      7.47 o 
  -7   7   0       16.48       20.05      3.69 o 
  -6   7   0       41.07       43.76      4.26 o 
  -5   7   0        8.89        7.94      1.35 o 
  -4   7   0      167.16      175.64      3.52 o 
  -3   7   0        9.38        9.62      1.74 o 
  -2   7   0      824.99      837.55     28.74 o 
  -1   7   0      176.54      175.18      4.39 o 
   0   7   0      125.66      121.25      4.10 o 
   1   7   0       11.95       11.85      1.74 o 
   2   7   0        0.02        0.85      2.23 o 
   3   7   0        3.97        4.00      2.70 o 
  -9   8   0        8.53        5.76      4.11 o 
  -8   8   0       26.69       26.04      4.62 o 
  -7   8   0       12.60       13.34      3.49 o 
  -6   8   0        6.90        7.62      3.06 o 
  -5   8   0       37.66       32.72      1.95 o 
  -4   8   0        0.41        0.12      1.19 o 
  -3   8   0      285.34      289.53      6.62 o 
  -2   8   0       15.91       16.26      2.17 o 
  -1   8   0        0.21        0.68      1.39 o 
   0   8   0       16.45       17.31      2.15 o 
   1   8   0       24.87       24.30      3.96 o 
  -9   9   0        1.18        0.36      2.14 o 
  -8   9   0        1.44        2.21      2.18 o 
  -7   9   0        1.35        1.75      2.48 o 
  -6   9   0        1.50        0.20      1.89 o 
  -5   9   0       14.69       15.92      3.00 o 
  -4   9   0       33.44       28.44      2.28 o 
  -3   9   0       55.03       50.99      2.96 o 
  -2   9   0        5.10        4.08      1.44 o 
  -1   9   0       38.60       44.85      5.38 o 
   0   9   0        1.17        0.72      2.09 o 
  -7  10   0       26.51       33.65      4.55 o 
  -6  10   0        6.23        7.83      2.43 o 
  -5  10   0        3.42        3.98      2.70 o 
  -4  10   0        2.62        2.32      1.96 o 
  -3  10   0       19.05       20.93      3.49 o 
   3 -10   1        2.38        1.47      1.70 o 
   4 -10   1      222.72      232.19      6.16 o 
   5 -10   1      120.88      115.32      8.51 o 
   6 -10   1        7.33        7.86      2.51 o 
   7 -10   1        7.27        9.34      3.06 o 
   0  -9   1       15.04       18.89      3.65 o 
   1  -9   1        0.62        0.92      1.81 o 
   2  -9   1        1.52        1.10      1.10 o 
   3  -9   1       43.75       41.66      2.50 o 
   4  -9   1       46.00       40.62      2.67 o 
   5  -9   1       31.15       30.83      2.10 o 
   6  -9   1       14.20       12.98      3.05 o 
   7  -9   1        1.63        2.30      2.96 o 
   8  -9   1        0.40        0.92      1.79 o 
   9  -9   1        1.50        0.21      1.56 o 
  -2  -8   1       15.06       15.71      3.95 o 
  -1  -8   1        0.47        0.79      2.58 o 
   0  -8   1        1.41        2.50      3.14 o 
   1  -8   1       17.61       17.81      1.93 o 
   2  -8   1        1.87        1.38      1.30 o 
   3  -8   1      127.54      122.34      3.90 o 
   4  -8   1       86.56       83.74      3.08 o 
   5  -8   1        0.00        0.38      1.15 o 
   6  -8   1      141.10      143.91      6.67 o 
   7  -8   1        2.98        2.64      2.28 o 
   8  -8   1      129.25      132.44      7.12 o 
   9  -8   1        3.78        4.30      4.16 o 
  -3  -7   1        0.32        2.87      3.49 o 
  -2  -7   1        5.51        5.89      3.50 o 
  -1  -7   1        4.54        2.65      1.16 o 
   0  -7   1      154.00      148.22      4.31 o 
   1  -7   1       13.92       11.83      1.71 o 
   2  -7   1       45.50       41.83      2.23 o 
   3  -7   1       57.51       54.79      2.47 o 
   4  -7   1       82.87       81.68      2.69 o 
   5  -7   1      326.31      326.83      5.85 o 
   6  -7   1        5.66        4.55      1.05 o 
   7  -7   1        2.17        3.02      2.51 o 
   8  -7   1       21.57       21.95      4.19 o 
   9  -7   1       34.95       36.26     11.96 o 
  10  -7   1       63.01       59.97      9.34 o 
  -4  -6   1        8.93        9.71      3.84 o 
  -3  -6   1       32.58       44.13      4.63 o 
  -2  -6   1      179.76      168.04      4.70 o 
  -1  -6   1       46.81       43.03      2.37 o 
   0  -6   1      190.53      189.14      3.80 o 
   1  -6   1        4.03        4.67      1.33 o 
   2  -6   1      192.69      186.06      4.54 o 
   3  -6   1       28.73       28.47      1.85 o 
   4  -6   1       21.74       24.33      1.31 o 
   5  -6   1      349.62      359.61      4.14 o 
   6  -6   1        4.87        3.44      0.75 o 
   7  -6   1       29.47       30.54      7.84 o 
   8  -6   1       27.69       26.84      3.91 o 
   9  -6   1        8.87       10.77      6.62 o 
  10  -6   1       10.37       11.85      4.48 o 
  -5  -5   1       31.05       36.36      4.66 o 
  -4  -5   1       39.15       36.47      4.14 o 
  -3  -5   1       15.20       17.65      1.95 o 
  -2  -5   1        0.32        0.26      0.91 o 
  -1  -5   1      151.82      148.57      4.12 o 
   0  -5   1       27.06       26.26      1.17 o 
   1  -5   1       20.31       18.21      1.54 o 
   2  -5   1      185.11      215.05      4.01 o 
   3  -5   1       42.49       50.72      1.60 o 
   4  -5   1      559.03      561.44     17.61 o 
   5  -5   1        4.78        4.71      0.62 o 
   6  -5   1        0.51        0.69      0.34 o 
   7  -5   1      112.34      110.23      2.46 o 
   8  -5   1       73.22       76.72      6.73 o 
   9  -5   1       24.41       27.57     11.12 o 
  10  -5   1        9.16        8.62      8.24 o 
  -6  -4   1       97.17      102.75      6.58 o 
  -5  -4   1        0.09        0.34      1.08 o 
  -4  -4   1      146.46      125.25      4.80 o 
  -3  -4   1        3.30        2.09      1.18 o 
  -2  -4   1        0.03        0.11      0.50 o 
  -1  -4   1       85.76       89.95      1.91 o 
   0  -4   1      205.32      206.89      1.90 o 
   1  -4   1       51.29       52.80      1.20 o 
   2  -4   1        2.48        2.64      0.71 o 
   3  -4   1     1372.16     1451.11     10.28 o 
   4  -4   1       44.44       43.59      1.07 o 
   5  -4   1       75.34       84.09      1.80 o 
   6  -4   1        3.12        3.98      0.61 o 
   7  -4   1       42.20       43.80      1.72 o 
   8  -4   1      180.87      188.85      4.21 o 
   9  -4   1        0.00        0.30      1.21 o 
  10  -4   1        7.74        7.77      7.60 o 
  -7  -3   1       18.27       17.70      3.52 o 
  -6  -3   1        2.61        3.16      1.46 o 
  -5  -3   1       18.22       19.48      2.40 o 
  -4  -3   1        3.94        4.39      2.09 o 
  -3  -3   1       99.60      108.74      3.42 o 
  -2  -3   1      497.51      510.59      8.48 o 
  -1  -3   1       75.43       78.28      2.21 o 
   0  -3   1      200.40      202.87      1.44 o 
   1  -3   1       50.68       51.75      1.06 o 
   2  -3   1      621.08      602.60      4.09 o 
   3  -3   1      471.04      502.98      2.39 o 
   4  -3   1       54.27       50.73      1.12 o 
   5  -3   1      300.31      305.69      6.90 o 
   6  -3   1       21.95       20.20      1.11 o 
   7  -3   1       34.63       36.49      2.20 o 
   8  -3   1        0.57        0.95      0.76 o 
  10  -3   1       17.19       16.14      3.32 o 
  -8  -2   1       48.31       57.50      5.36 o 
  -7  -2   1        0.69        0.19      1.67 o 
  -6  -2   1        1.11        1.70      1.57 o 
  -5  -2   1        1.43        2.51      1.22 o 
  -4  -2   1      274.20      263.99     21.62 o 
  -3  -2   1        0.41        1.36      0.79 o 
  -2  -2   1      236.86      281.80      8.09 o 
   0  -2   1      390.43      368.69      2.27 o 
   1  -2   1     3640.72     3624.79     61.84 o 
   2  -2   1     5283.61     5141.20     18.71 o 
   3  -2   1      426.93      401.45      2.74 o 
   4  -2   1      265.94      255.48      8.81 o 
   5  -2   1      150.40      158.75      2.94 o 
   6  -2   1       57.45       61.60      2.59 o 
   7  -2   1       11.14        9.54      3.06 o 
   8  -2   1       52.05       53.43      3.11 o 
   9  -2   1        6.91        5.25      1.65 o 
  -8  -1   1       43.32       45.77      2.74 o 
  -7  -1   1       98.20       97.85      3.82 o 
  -6  -1   1        7.55        7.67      2.17 o 
  -5  -1   1        2.09        1.37      0.65 o 
  -4  -1   1        4.49        4.07      1.06 o 
  -3  -1   1        9.06        7.45      0.95 o 
  -2  -1   1       61.19       57.84      0.71 o 
  -1  -1   1      300.96      290.11      1.92 o 
   1  -1   1      666.77      641.55      2.19 o 
   2  -1   1     1546.21     1484.27      6.00 o 
   3  -1   1        5.87        5.18      0.81 o 
   4  -1   1      210.72      210.10      3.28 o 
   5  -1   1      145.59      132.38      4.47 o 
   6  -1   1      345.33      375.85      6.45 o 
   7  -1   1        8.87        9.39      2.74 o 
   8  -1   1      180.70      185.27      5.97 o 
   9  -1   1       11.60        9.66      2.59 o 
  -9   0   1        3.33        3.00      1.34 o 
  -8   0   1       70.66       74.45      2.99 o 
  -7   0   1        6.10        4.18      1.50 o 
  -6   0   1       32.66       34.02      2.45 o 
  -5   0   1       43.59       44.82      1.62 o 
  -4   0   1        2.98        2.65      0.68 o 
  -3   0   1       12.42       15.18      0.72 o 
  -1   0   1       20.57       25.02      0.46 o 
   1   0   1     2719.51     2590.02      7.07 o 
   2   0   1       27.85       23.18      0.87 o 
   3   0   1      586.37      589.49      7.10 o 
   4   0   1       84.84       99.71      2.68 o 
   5   0   1        8.50        9.57      2.18 o 
   6   0   1        1.61        0.61      0.68 o 
   7   0   1        1.89        2.19      1.16 o 
   8   0   1       24.62       24.72      3.64 o 
   9   0   1        0.07        0.22      1.11 o 
  -9   1   1        0.23        0.96      1.80 o 
  -8   1   1      476.13      474.07     17.54 o 
  -7   1   1      480.53      516.29     15.35 o 
  -6   1   1      103.72       98.89      3.27 o 
  -5   1   1       26.13       29.11      1.21 o 
  -4   1   1        7.69        5.76      1.35 o 
  -3   1   1       59.91       61.94      0.86 o 
  -2   1   1     4359.00     4362.49     22.20 o 
  -1   1   1     1730.88     1659.37      3.97 o 
   0   1   1     1147.42     1079.47      4.95 o 
   1   1   1      263.55      245.61      4.33 o 
   2   1   1     1053.37     1105.56      4.86 o 
   3   1   1      152.12      160.19      3.02 o 
   4   1   1       34.64       35.22      2.31 o 
   5   1   1       95.70       98.76      3.76 o 
   6   1   1       57.57       59.98      3.60 o 
   7   1   1       13.53       12.07      2.74 o 
   8   1   1        6.12        4.89      2.33 o 
 -10   2   1       20.57       14.92      3.19 o 
  -9   2   1       53.76       58.08      4.24 o 
  -8   2   1        0.61        1.94      0.88 o 
  -7   2   1        5.44        4.13      1.62 o 
  -6   2   1        1.67        1.28      0.54 o 
  -5   2   1      357.28      362.69      5.37 o 
  -4   2   1       60.61       54.01      1.49 o 
  -3   2   1       58.39       62.21      1.41 o 
  -2   2   1      603.99      573.30      6.93 o 
  -1   2   1       26.23       27.51      0.70 o 
   0   2   1        8.11        5.72      0.55 o 
   1   2   1       33.60       36.02      0.97 o 
   2   2   1     1469.46     1658.72     12.28 o 
   3   2   1       93.17      101.64      2.17 o 
   4   2   1        0.36        0.18      0.49 o 
   5   2   1       23.97       19.73      1.26 o 
   6   2   1      214.82      206.77      6.99 o 
   7   2   1      123.89      125.18      4.60 o 
 -10   3   1        0.40        0.93      1.09 o 
  -9   3   1        0.78        1.05      2.22 o 
  -8   3   1      112.22      120.54      6.37 o 
  -7   3   1       19.94       19.14      1.50 o 
  -6   3   1        3.60        4.51      0.49 o 
  -5   3   1       33.29       35.46      3.57 o 
  -4   3   1      181.72      170.30      3.47 o 
  -3   3   1       54.95       56.38      0.82 o 
  -2   3   1      254.06      244.12      1.63 o 
  -1   3   1      228.51      229.45      1.83 o 
   0   3   1      600.64      613.57      7.68 o 
   1   3   1       18.84       18.59      0.84 o 
   2   3   1       55.37       60.23      1.73 o 
   3   3   1      192.13      201.73      3.78 o 
   4   3   1        2.65        1.73      0.72 o 
   5   3   1       62.18       55.28      3.97 o 
   6   3   1        6.37        6.00      2.64 o 
   7   3   1       34.03       28.00      6.40 o 
 -10   4   1        6.47        7.00      7.25 o 
  -9   4   1      110.18      112.11      9.72 o 
  -8   4   1        0.58        0.39      0.89 o 
  -7   4   1       18.30       17.81      5.17 o 
  -6   4   1        0.34        1.11      2.82 o 
  -5   4   1      484.65      447.49      7.93 o 
  -4   4   1       24.97       25.98      2.60 o 
  -3   4   1       23.69       20.86      0.92 o 
  -2   4   1       29.89       28.07      1.30 o 
  -1   4   1       54.63       64.13      1.79 o 
   0   4   1       15.40        9.51      0.89 o 
   1   4   1        2.67        3.16      0.66 o 
   2   4   1       31.03       32.55      1.51 o 
   3   4   1        2.95        4.90      1.39 o 
   4   4   1       96.37      109.26      4.96 o 
   5   4   1      163.97      150.86      4.99 o 
 -10   5   1        6.44        6.95      6.12 o 
  -9   5   1        9.21        9.54      7.47 o 
  -8   5   1       24.32       23.70      4.81 o 
  -7   5   1       10.91       10.48      5.98 o 
  -6   5   1      117.26      120.77      5.54 o 
  -5   5   1       11.15       15.14      3.37 o 
  -4   5   1      317.65      339.09      4.21 o 
  -3   5   1       16.45       17.33      0.97 o 
  -2   5   1      151.53      149.38      5.32 o 
  -1   5   1      194.86      189.66      3.44 o 
   0   5   1       99.49      101.63      2.81 o 
   1   5   1       90.10       86.74      2.53 o 
   2   5   1        1.04        2.43      1.13 o 
   3   5   1        7.42       10.24      2.65 o 
   4   5   1        5.11        4.29      2.84 o 
   5   5   1       44.91       40.89      5.07 o 
 -10   6   1        0.97        0.40      1.12 o 
  -9   6   1       19.10       15.87      6.25 o 
  -8   6   1        2.57        1.51      1.52 o 
  -7   6   1      161.31      165.05      6.86 o 
  -6   6   1        0.19        0.32      1.93 o 
  -5   6   1       60.54       64.93      1.41 o 
  -4   6   1      412.13      411.66      5.52 o 
  -3   6   1       28.29       26.01      1.74 o 
  -2   6   1       13.24       16.79      1.74 o 
  -1   6   1       76.26       68.30      2.20 o 
   0   6   1      255.94      239.55      4.95 o 
   1   6   1      160.97      148.64      4.42 o 
   2   6   1        2.76        0.47      1.52 o 
   3   6   1       18.45       17.75      2.29 o 
   4   6   1       29.65       29.80      4.96 o 
 -10   7   1       64.46       67.22      5.59 o 
  -9   7   1       38.13       31.02      5.87 o 
  -8   7   1       24.25       23.15      5.11 o 
  -7   7   1       51.61       45.53      4.28 o 
  -6   7   1       72.01       71.44      4.99 o 
  -5   7   1      107.55      110.96      3.44 o 
  -4   7   1      315.78      316.31      5.09 o 
  -3   7   1        1.75        0.86      0.93 o 
  -2   7   1      185.23      174.15      3.98 o 
  -1   7   1       86.28       83.50      2.64 o 
   0   7   1        0.00        0.39      0.41 o 
   1   7   1        5.31        5.27      1.64 o 
   2   7   1        0.63        0.51      2.06 o 
  -9   8   1       90.00       88.78     15.94 o 
  -8   8   1       26.71       30.45      5.06 o 
  -7   8   1        0.39       -0.28      2.13 o 
  -6   8   1        0.57        0.64      1.97 o 
  -5   8   1        4.09        3.23      1.14 o 
  -4   8   1       17.09       15.94      1.93 o 
  -3   8   1       30.69       31.55      2.45 o 
  -2   8   1      148.78      135.33      3.99 o 
  -1   8   1       10.17        9.99      2.01 o 
   0   8   1       84.41       95.67      3.53 o 
   1   8   1        2.26        3.47      2.54 o 
  -8   9   1        4.93        5.74      2.58 o 
  -7   9   1        0.01        0.26      1.91 o 
  -6   9   1       22.78       20.38      3.88 o 
  -5   9   1        1.62        1.08      2.26 o 
  -4   9   1       13.80       13.47      1.74 o 
  -3   9   1        3.14        1.94      1.32 o 
  -2   9   1       11.18       14.11      2.20 o 
  -1   9   1        2.28        3.79      1.53 o 
  -6  10   1       40.00       42.33      4.35 o 
  -5  10   1        0.49        1.52      2.18 o 
  -4  10   1        7.50        5.97      2.69 o 
   2 -10   2       46.21       47.64      4.99 o 
   3 -10   2       17.15       17.40      3.42 o 
   4 -10   2        0.01        0.61      1.02 o 
   5 -10   2       16.82       14.83      3.21 o 
   6 -10   2        4.02        5.89      2.79 o 
   7 -10   2       15.13       14.62      7.38 o 
   8 -10   2       67.70       70.85      5.49 o 
   0  -9   2        4.78        3.82      2.50 o 
   1  -9   2        3.15        2.78      2.00 o 
   2  -9   2        0.13        1.86      2.43 o 
   3  -9   2       26.52       26.05      2.09 o 
   4  -9   2       72.44       78.17      3.18 o 
   5  -9   2        1.52        1.78      1.14 o 
   6  -9   2        1.17        1.20      1.67 o 
   7  -9   2       37.34       35.48     10.24 o 
   8  -9   2        0.40       -0.03      1.75 o 
   9  -9   2        1.40        1.08      1.10 o 
  -2  -8   2       39.12       54.17      5.70 o 
  -1  -8   2        1.81        1.49      3.79 o 
   0  -8   2        3.31        4.01      2.94 o 
   1  -8   2        2.57        2.80      1.41 o 
   2  -8   2       55.84       49.49      2.55 o 
   3  -8   2        3.27        2.00      1.21 o 
   4  -8   2       39.89       43.56      2.31 o 
   5  -8   2       29.06       30.43      1.97 o 
   6  -8   2       40.75       34.01      1.99 o 
   7  -8   2       97.04       89.95      5.73 o 
   8  -8   2       61.87       56.42      5.77 o 
   9  -8   2        9.29        9.61      5.88 o 
  -3  -7   2        7.24        4.73      3.09 o 
  -2  -7   2       50.01       53.59      5.70 o 
  -1  -7   2        0.02        2.43      3.72 o 
   0  -7   2      277.18      283.92     10.93 o 
   1  -7   2       79.56       78.74      2.93 o 
   2  -7   2      139.19      140.96      3.40 o 
   3  -7   2      124.89      115.46      3.17 o 
   4  -7   2       45.09       44.03      2.29 o 
   5  -7   2        1.03        1.37      1.05 o 
   6  -7   2      563.76      585.31      8.70 o 
   7  -7   2       26.55       24.60      2.87 o 
   8  -7   2        5.91        5.01      3.97 o 
   9  -7   2       59.15       58.80     11.02 o 
  10  -7   2       18.97       16.87     12.59 o 
  -4  -6   2       27.91       27.01      4.45 o 
  -3  -6   2       49.82       40.43      4.45 o 
  -2  -6   2        5.17        7.89      1.44 o 
  -1  -6   2      119.75      116.06      3.40 o 
   0  -6   2       85.91       78.47      1.87 o 
   1  -6   2       33.57       36.91      2.12 o 
   2  -6   2       75.52       63.86      2.46 o 
   3  -6   2      105.42       99.00      2.62 o 
   4  -6   2       20.18       19.94      1.61 o 
   5  -6   2        2.74        6.30      2.81 o 
   6  -6   2       31.32       31.98      1.92 o 
   7  -6   2       26.76       28.69      1.53 o 
   8  -6   2       76.40       83.25      5.66 o 
   9  -6   2      201.27      209.42      7.67 o 
  10  -6   2      110.21      112.24      8.63 o 
  -5  -5   2      132.24      145.56      6.91 o 
  -4  -5   2        1.07        0.45      2.19 o 
  -3  -5   2       14.35       14.62      1.64 o 
  -2  -5   2       59.93       59.89      2.23 o 
  -1  -5   2       16.13       17.16      0.69 o 
   0  -5   2       23.91       22.79      0.86 o 
   1  -5   2      248.55      267.70      3.00 o 
   2  -5   2       29.56       28.14      1.63 o 
   3  -5   2      263.41      272.72      8.67 o 
   4  -5   2       14.78       18.37      1.16 o 
   5  -5   2       30.11       28.35      1.10 o 
   6  -5   2        2.19        2.03      0.60 o 
   7  -5   2       28.95       30.59      1.55 o 
   8  -5   2       10.73       14.50      8.72 o 
   9  -5   2      128.21      126.13      7.15 o 
  10  -5   2        7.45        6.23      5.21 o 
  -6  -4   2        3.72       11.64      3.41 o 
  -5  -4   2        0.84        1.55      2.87 o 
  -3  -4   2      160.83      153.12      5.22 o 
  -2  -4   2       11.48       12.34      0.87 o 
  -1  -4   2      406.93      429.74      5.89 o 
   0  -4   2      181.22      196.88      2.31 o 
   1  -4   2      316.70      322.17      2.22 o 
   2  -4   2        7.67        8.41      0.71 o 
   3  -4   2      178.63      152.83      2.68 o 
   4  -4   2       54.73       50.87      1.34 o 
   5  -4   2       16.22       16.20      0.95 o 
   6  -4   2       15.01       14.78      1.00 o 
   7  -4   2        1.89        2.54      1.12 o 
   8  -4   2       22.05       23.53      1.75 o 
   9  -4   2       29.37       32.73      4.69 o 
  10  -4   2       31.78       32.58      4.38 o 
  -7  -3   2       18.71       24.94      4.28 o 
  -6  -3   2        3.18        4.61      1.59 o 
  -5  -3   2       11.93       13.41      1.76 o 
  -4  -3   2       31.15       27.91      1.86 o 
  -3  -3   2        0.00        0.25      0.44 o 
  -2  -3   2      102.02      105.76      2.09 o 
  -1  -3   2       21.73       20.28      0.60 o 
   0  -3   2      111.35      122.68      1.97 o 
   1  -3   2     1043.29     1038.63      9.51 o 
   2  -3   2     1020.65     1036.52      3.84 o 
   3  -3   2       12.87       11.52      1.18 o 
   4  -3   2      115.31      108.25      1.89 o 
   5  -3   2      310.76      324.62      6.63 o 
   6  -3   2        1.56        1.29      1.06 o 
   7  -3   2        6.54        7.17      1.55 o 
   8  -3   2       82.15       85.28      4.05 o 
   9  -3   2        6.04        4.61      1.95 o 
  10  -3   2      275.74      287.15     14.47 o 
  -8  -2   2       13.73       12.14      3.11 o 
  -7  -2   2       28.62       29.16      2.28 o 
  -6  -2   2      118.73      114.38      3.63 o 
  -5  -2   2        0.12        0.49      1.12 o 
  -4  -2   2        9.98       10.23      1.14 o 
  -3  -2   2       66.01       62.35      1.52 o 
  -2  -2   2        0.20        0.11      0.21 o 
  -1  -2   2      141.19      158.59      4.21 o 
   0  -2   2        3.28        3.50      0.45 o 
   1  -2   2     2609.68     2484.38     12.62 o 
   2  -2   2     2659.26     2605.14     10.26 o 
   3  -2   2      387.81      394.51      6.42 o 
   4  -2   2        0.43        0.19      0.39 o 
   5  -2   2       39.87       41.55      1.93 o 
   6  -2   2       63.38       61.50      3.53 o 
   7  -2   2        4.14        3.81      1.59 o 
   8  -2   2        6.26        5.66      2.29 o 
   9  -2   2       69.22       68.04      3.45 o 
  -8  -1   2       11.77       12.27      1.82 o 
  -7  -1   2        0.46        0.46      1.07 o 
  -6  -1   2      867.73      891.38      9.97 o 
  -5  -1   2       84.50       89.00      2.07 o 
  -4  -1   2      180.24      182.88      2.23 o 
  -3  -1   2        0.33        0.15      0.24 o 
  -2  -1   2      377.15      380.82      2.00 o 
  -1  -1   2      224.74      220.21      1.40 o 
   0  -1   2       99.54       98.06      1.00 o 
   1  -1   2      334.57      316.45      1.72 o 
   2  -1   2       49.95       41.38      1.02 o 
   3  -1   2      171.32      159.08      2.01 o 
   4  -1   2     1294.16     1399.74      8.00 o 
   5  -1   2        0.01        0.33      0.87 o 
   6  -1   2       76.55       82.78      3.08 o 
   7  -1   2        4.62        5.42      2.01 o 
   8  -1   2        3.79        4.44      1.70 o 
   9  -1   2       29.51       28.03      3.61 o 
  -9   0   2        4.91        5.11      2.13 o 
  -8   0   2        3.68        3.87      1.49 o 
  -7   0   2      143.96      145.56      3.87 o 
  -6   0   2        3.93        3.08      1.43 o 
  -5   0   2       37.49       33.24      1.41 o 
  -4   0   2      152.50      158.02      3.08 o 
  -3   0   2      364.44      367.31      1.96 o 
  -1   0   2        0.00        0.96      0.51 o 
   0   0   2     1814.03     1717.94      8.64 o 
   1   0   2     2371.59     2342.07     17.05 o 
   2   0   2      229.89      222.81      3.46 o 
   3   0   2       98.95       98.37      3.09 o 
   4   0   2      634.93      710.30      9.31 o 
   5   0   2      169.52      172.71      4.55 o 
   6   0   2       38.08       39.93      2.59 o 
   7   0   2       26.74       23.38      3.30 o 
   8   0   2      184.14      192.34      5.20 o 
  -9   1   2        2.11        2.14      1.86 o 
  -8   1   2       21.08       21.98      2.09 o 
  -7   1   2      194.54      204.09      5.36 o 
  -6   1   2        0.05        0.22      0.81 o 
  -5   1   2       11.63       10.82      0.93 o 
  -4   1   2       28.84       29.63      0.99 o 
  -3   1   2      206.67      210.90      1.60 o 
  -2   1   2     1076.00     1056.33      6.10 o 
  -1   1   2      412.12      379.28      2.96 o 
   0   1   2      148.84      127.64      1.88 o 
   1   1   2        0.41        1.68      0.59 o 
   2   1   2      216.32      230.81      6.14 o 
   3   1   2      436.49      484.60      5.35 o 
   4   1   2       15.31       12.94      1.80 o 
   5   1   2       14.97       18.60      2.39 o 
   6   1   2       60.99       57.89      4.09 o 
   7   1   2       94.73       95.32      4.20 o 
   8   1   2       82.27       81.58      5.66 o 
 -10   2   2       25.69       21.79      3.74 o 
  -9   2   2        9.97        7.37      5.17 o 
  -8   2   2      135.03      143.89     10.38 o 
  -7   2   2       66.18       66.67      2.40 o 
  -6   2   2      377.60      384.78      7.51 o 
  -5   2   2       32.59       35.91      0.83 o 
  -4   2   2        1.36        2.10      0.33 o 
  -3   2   2        5.60        7.88      1.08 o 
  -2   2   2       20.51       20.01      0.59 o 
  -1   2   2      539.59      510.74      2.88 o 
   0   2   2       25.06       23.44      0.74 o 
   1   2   2       30.84       29.03      1.15 o 
   2   2   2       66.34       74.96      1.76 o 
   3   2   2      236.96      263.66      3.30 o 
   4   2   2      131.72      138.84      2.83 o 
   5   2   2       23.13       22.05      1.59 o 
   6   2   2        0.66        0.97      1.50 o 
   7   2   2       77.08       88.92      5.26 o 
 -10   3   2        2.65        2.68      3.88 o 
  -9   3   2      129.86      137.49      6.37 o 
  -8   3   2        7.74        7.63      5.06 o 
  -7   3   2       23.66       24.51      1.15 o 
  -6   3   2       67.51       69.48      3.99 o 
  -5   3   2      361.52      372.82      6.58 o 
  -4   3   2        3.71        3.57      1.91 o 
  -3   3   2        9.46       11.27      0.59 o 
  -2   3   2     1892.92     2022.51     10.66 o 
  -1   3   2      379.73      424.37      2.80 o 
   0   3   2        0.25        0.36      0.47 o 
   1   3   2       50.48       59.73      2.01 o 
   2   3   2        0.77        0.17      0.59 o 
   3   3   2        5.23        5.35      1.05 o 
   4   3   2        4.16        3.30      0.97 o 
   5   3   2       15.21       18.19      2.95 o 
   6   3   2        4.50        3.20      2.15 o 
 -10   4   2       11.46       11.02      9.05 o 
  -9   4   2       26.16       26.61      8.97 o 
  -8   4   2        9.41        7.98      4.03 o 
  -7   4   2      188.27      192.50      9.94 o 
  -6   4   2      207.93      218.34      7.13 o 
  -5   4   2        0.03        0.82      0.93 o 
  -4   4   2        9.86        9.72      0.53 o 
  -3   4   2      824.01      904.08      8.63 o 
  -2   4   2        0.13        0.80      0.53 o 
  -1   4   2       61.22       63.44      1.84 o 
   0   4   2      363.68      374.73      5.15 o 
   1   4   2      219.07      217.83      4.74 o 
   2   4   2       71.58       70.29      2.29 o 
   3   4   2       21.26       23.77      1.72 o 
   4   4   2       51.34       55.53      4.17 o 
   5   4   2       64.63       72.87      4.33 o 
   6   4   2        8.48       10.19      8.69 o 
 -10   5   2       11.55       14.33     10.86 o 
  -9   5   2        1.01        1.35      2.38 o 
  -8   5   2       10.51       10.36      5.71 o 
  -7   5   2      133.01      141.64      6.90 o 
  -6   5   2       58.71       61.31      3.15 o 
  -5   5   2       16.24       15.24      2.77 o 
  -4   5   2       37.17       43.53      1.13 o 
  -3   5   2      201.87      222.68      2.54 o 
  -2   5   2      144.33      142.58      2.84 o 
  -1   5   2        5.15        7.93      1.80 o 
   0   5   2      334.82      325.03      5.32 o 
   1   5   2       64.04       67.37      2.42 o 
   2   5   2        7.36        9.18      1.98 o 
   3   5   2       17.77       16.02      3.12 o 
   4   5   2        9.94        8.80      2.37 o 
   5   5   2        6.43        7.23      5.87 o 
 -10   6   2        8.71        9.47      4.91 o 
  -9   6   2       24.63       21.96      6.50 o 
  -8   6   2       54.99       62.31      7.92 o 
  -7   6   2       67.46       67.56      5.55 o 
  -6   6   2        0.04       -0.42      1.77 o 
  -5   6   2        2.05        1.98      0.47 o 
  -4   6   2        0.38        1.76      0.58 o 
  -3   6   2      137.72      133.03      3.18 o 
  -2   6   2      161.60      156.52      3.77 o 
  -1   6   2      141.17      143.51      3.56 o 
   0   6   2       13.57       15.37      2.16 o 
   1   6   2      108.54      105.17      4.69 o 
   2   6   2       70.63       72.57      3.88 o 
   3   6   2        9.45       11.63      2.72 o 
 -10   7   2       34.97       33.72      8.34 o 
  -9   7   2      193.33      201.33      8.55 o 
  -8   7   2      113.85      118.49      6.68 o 
  -7   7   2       68.42       72.93      5.62 o 
  -6   7   2      198.66      221.02      8.36 o 
  -5   7   2        0.69        1.32      0.76 o 
  -4   7   2      311.16      312.47      4.74 o 
  -3   7   2      138.59      130.60      3.25 o 
  -2   7   2       26.53       25.59      1.93 o 
  -1   7   2        0.06        0.69      1.42 o 
   0   7   2        0.24        0.60      0.74 o 
   1   7   2        9.85       11.80      1.92 o 
   2   7   2        6.01        6.18      1.96 o 
  -9   8   2        2.05        1.31      2.89 o 
  -8   8   2       15.42       16.73      4.07 o 
  -7   8   2       65.90       65.25      5.34 o 
  -6   8   2        0.69        0.51      2.86 o 
  -5   8   2        7.06        5.41      1.91 o 
  -4   8   2        4.45        3.44      1.30 o 
  -3   8   2        1.10        0.37      1.01 o 
  -2   8   2      219.52      241.87      4.20 o 
  -1   8   2        0.03        0.51      0.89 o 
   0   8   2        0.40        1.03      1.49 o 
  -8   9   2        4.26        8.81      2.85 o 
  -7   9   2        6.34        6.06      3.03 o 
  -6   9   2        0.25        0.93      1.82 o 
  -5   9   2        5.35        6.43      3.57 o 
  -4   9   2        0.68        1.15      1.87 o 
  -3   9   2       16.16       20.77      2.40 o 
  -2   9   2       10.64       12.80      2.10 o 
   2 -10   3       25.63       27.45      3.91 o 
   3 -10   3       13.62       10.60      2.44 o 
   4 -10   3        1.97        3.61      2.32 o 
   5 -10   3       76.06       81.93      3.04 o 
   6 -10   3       68.40       73.03      8.66 o 
   7 -10   3        7.55        4.74      4.62 o 
   8 -10   3        1.58        1.04      1.48 o 
   0  -9   3        0.15        0.45      1.61 o 
   1  -9   3        8.63        5.78      2.24 o 
   2  -9   3       12.60       11.97      2.92 o 
   3  -9   3        7.45        6.14      1.52 o 
   4  -9   3        5.30        5.44      1.53 o 
   5  -9   3       19.88       18.92      2.35 o 
   6  -9   3        8.01        9.04      4.84 o 
   7  -9   3       75.01       67.76      4.58 o 
   8  -9   3       28.99       28.33      4.88 o 
  -2  -8   3        0.14        0.46      2.10 o 
  -1  -8   3       62.72       58.60      5.18 o 
   0  -8   3        2.52        1.83      2.28 o 
   1  -8   3        0.37        0.23      1.77 o 
   2  -8   3        0.27        0.94      1.16 o 
   3  -8   3        1.74        1.14      1.25 o 
   4  -8   3       51.21       42.67      2.47 o 
   5  -8   3       29.12       26.01      2.34 o 
   6  -8   3       88.33       81.86      2.98 o 
   7  -8   3        1.41        2.00      1.46 o 
   8  -8   3        1.99        2.04      4.45 o 
   9  -8   3        0.87        1.23      2.09 o 
  -3  -7   3        0.00       -0.24      2.72 o 
  -2  -7   3      224.09      229.09      8.77 o 
  -1  -7   3        9.63       10.08      3.28 o 
   0  -7   3       99.38       96.80      2.83 o 
   1  -7   3       94.52       94.80      3.05 o 
   2  -7   3       78.31       77.75      2.65 o 
   3  -7   3      167.80      176.77      3.74 o 
   4  -7   3       54.00       44.91      2.22 o 
   5  -7   3        5.20        3.46      1.33 o 
   6  -7   3       29.31       28.73      1.99 o 
   7  -7   3       59.55       62.71      3.05 o 
   8  -7   3       45.79       45.31      7.50 o 
   9  -7   3        0.09        1.23      1.68 o 
  10  -7   3        0.43        0.82      1.07 o 
  -4  -6   3       42.33       46.12      4.74 o 
  -3  -6   3       40.89       40.79      4.54 o 
  -2  -6   3      397.43      398.04     12.69 o 
  -1  -6   3       27.80       27.81      1.72 o 
   0  -6   3      271.08      270.39      2.96 o 
   1  -6   3      346.76      357.78      5.65 o 
   2  -6   3      185.89      204.67      4.73 o 
   3  -6   3      202.01      199.85      4.70 o 
   4  -6   3      204.35      201.20      4.72 o 
   5  -6   3        0.31        0.27      0.73 o 
   6  -6   3       14.43       13.48      1.36 o 
   7  -6   3       36.12       35.48      1.72 o 
   8  -6   3       42.84       53.97      4.50 o 
   9  -6   3       54.60       56.35      5.58 o 
  10  -6   3       13.47       12.29      4.74 o 
  -5  -5   3       12.63       12.43      3.77 o 
  -4  -5   3        6.87        7.64      3.50 o 
  -3  -5   3       35.71       38.51      4.48 o 
  -2  -5   3       36.22       37.30      1.58 o 
  -1  -5   3      144.17      150.09      2.27 o 
   0  -5   3       77.26       84.84      1.27 o 
   1  -5   3       54.16       59.21      1.30 o 
   2  -5   3      680.37      752.26      7.87 o 
   3  -5   3        8.82       11.51      1.58 o 
   4  -5   3        0.13        0.39      0.72 o 
   5  -5   3        0.46        0.79      0.54 o 
   6  -5   3       10.01       11.70      1.43 o 
   7  -5   3      110.85      104.65      6.02 o 
   8  -5   3        6.08        6.39      1.45 o 
   9  -5   3      103.55      100.60      6.40 o 
  10  -5   3        0.40        0.75      2.25 o 
  -6  -4   3       34.39       38.63      4.39 o 
  -5  -4   3        3.25        3.78      3.08 o 
  -4  -4   3        0.07        0.27      0.65 o 
  -3  -4   3        4.05        5.24      1.02 o 
  -2  -4   3       29.46       34.87      0.98 o 
  -1  -4   3       25.42       23.91      0.59 o 
   0  -4   3      287.73      300.10      4.80 o 
   1  -4   3      225.65      235.56      2.95 o 
   2  -4   3       58.51       52.01      1.21 o 
   3  -4   3     1496.78     1606.00     15.85 o 
   4  -4   3     1189.41     1242.69      9.35 o 
   5  -4   3       76.97       82.82      2.53 o 
   6  -4   3      270.39      271.46      4.72 o 
   7  -4   3       62.12       60.36      2.82 o 
   8  -4   3        0.09        0.34      0.96 o 
   9  -4   3       78.68       76.90      5.57 o 
  10  -4   3        6.10        4.49      2.55 o 
  -7  -3   3        3.29        6.63      2.95 o 
  -6  -3   3        8.44        8.23      2.73 o 
  -5  -3   3      151.48      142.29      3.56 o 
  -4  -3   3      589.90      623.12      8.20 o 
  -3  -3   3      140.68      138.87      3.86 o 
  -2  -3   3       97.47       98.66      2.13 o 
  -1  -3   3      193.27      174.60      5.37 o 
   0  -3   3      325.59      310.25      7.36 o 
   1  -3   3       58.50       62.85      1.07 o 
   2  -3   3     1313.74     1344.61     12.07 o 
   3  -3   3      120.61      134.11      4.24 o 
   4  -3   3      254.60      255.03      2.86 o 
   5  -3   3      144.85      151.06      3.32 o 
   6  -3   3       42.16       40.27      2.45 o 
   7  -3   3       15.69       15.73      1.81 o 
   8  -3   3       25.83       26.39      2.39 o 
   9  -3   3        2.16        1.04      1.35 o 
  -8  -2   3        7.84        6.38      2.59 o 
  -7  -2   3        6.96        4.86      2.69 o 
  -6  -2   3        9.37        8.60      1.61 o 
  -5  -2   3       17.37       13.29      1.51 o 
  -4  -2   3       35.32       28.75      1.20 o 
  -3  -2   3       38.50       42.63      1.68 o 
  -2  -2   3      159.11      148.49      2.17 o 
  -1  -2   3        0.20       -0.01      0.85 o 
   0  -2   3      180.86      169.86      1.71 o 
   1  -2   3      348.34      342.11      2.97 o 
   2  -2   3     4071.25     4106.82     12.62 o 
   3  -2   3      149.69      146.67      2.11 o 
   4  -2   3       45.58       47.12      1.92 o 
   5  -2   3      171.69      191.84      3.62 o 
   6  -2   3       89.00       97.30      3.28 o 
   7  -2   3        9.82        8.26      1.91 o 
   8  -2   3       52.74       51.05      2.82 o 
   9  -2   3       22.22       21.48      3.31 o 
  -8  -1   3       42.68       47.78      3.93 o 
  -7  -1   3        0.40        0.89      1.50 o 
  -6  -1   3       68.90       64.87      2.61 o 
  -5  -1   3      229.58      217.23      6.12 o 
  -4  -1   3       22.83       23.76      0.89 o 
  -3  -1   3      178.84      194.21      3.22 o 
  -2  -1   3      953.18     1002.25      4.70 o 
  -1  -1   3      659.19      611.74      2.70 o 
   0  -1   3      132.12      127.36      1.56 o 
   1  -1   3      525.59      488.18      4.19 o 
   2  -1   3     1479.29     1501.69      8.06 o 
   3  -1   3       83.58       80.94      2.49 o 
   4  -1   3       44.66       50.16      2.72 o 
   5  -1   3       25.85       28.77      1.95 o 
   6  -1   3      229.89      223.11      4.57 o 
   7  -1   3       85.71       86.58      4.01 o 
   8  -1   3        1.49        1.79      4.10 o 
   9  -1   3        7.23        5.40      2.22 o 
  -9   0   3        1.66        1.71      1.31 o 
  -8   0   3        0.18        0.09      0.68 o 
  -7   0   3       67.91       71.55      2.79 o 
  -6   0   3      139.12      135.88      3.77 o 
  -5   0   3        2.75        2.53      0.85 o 
  -4   0   3     3247.86     3470.88     33.91 o 
  -3   0   3      408.27      431.33      3.41 o 
  -2   0   3     2922.74     2965.84     12.65 o 
  -1   0   3        4.23        5.13      0.53 o 
   0   0   3      316.26      264.57      1.73 o 
   1   0   3        5.59        5.46      0.78 o 
   2   0   3       81.23       78.04      1.45 o 
   3   0   3        8.29        6.65      1.77 o 
   4   0   3       38.03       31.91      2.30 o 
   5   0   3       17.36       21.47      2.06 o 
   6   0   3       55.44       55.38      3.02 o 
   7   0   3       47.08       43.64      3.84 o 
   8   0   3        5.37        4.00      2.32 o 
  -8   1   3       23.12       21.40      2.26 o 
  -7   1   3       68.87       68.43      3.48 o 
  -6   1   3       33.49       34.35      1.87 o 
  -5   1   3      136.62      135.05      1.80 o 
  -4   1   3     2419.41     2529.15      9.46 o 
  -3   1   3        7.51        9.06      0.59 o 
  -2   1   3      542.93      533.83      4.75 o 
  -1   1   3      863.09      828.55      7.75 o 
   0   1   3     1319.64     1336.31      7.69 o 
   1   1   3       68.26       71.06      1.27 o 
   2   1   3       59.81       66.27      1.83 o 
   3   1   3      105.37      102.85      2.99 o 
   4   1   3      156.36      167.22      4.69 o 
   5   1   3       92.36       89.78      4.27 o 
   6   1   3       59.67       66.42      4.37 o 
   7   1   3      142.61      138.64      5.06 o 
   8   1   3        3.61        3.69      2.00 o 
 -10   2   3       23.95       20.27      4.97 o 
  -9   2   3        1.04        0.90      1.25 o 
  -8   2   3       46.58       48.21      5.67 o 
  -7   2   3        6.48        7.16      1.31 o 
  -6   2   3        1.13        0.84      0.49 o 
  -5   2   3      115.45      119.43      2.40 o 
  -4   2   3      518.52      527.29      7.12 o 
  -3   2   3        9.92       10.54      0.61 o 
  -2   2   3      185.76      188.60      1.66 o 
  -1   2   3      814.26      864.85      9.45 o 
   0   2   3      769.01      838.17      9.15 o 
   1   2   3       31.14       34.62      1.65 o 
   2   2   3       50.97       54.86      1.83 o 
   3   2   3       31.13       28.29      1.66 o 
   4   2   3       80.91       82.04      2.43 o 
   5   2   3      184.80      176.35      3.76 o 
   6   2   3       23.79       21.24      3.17 o 
   7   2   3       67.48       54.55      4.98 o 
 -10   3   3        0.01        0.20      0.73 o 
  -9   3   3        5.66        5.12      4.57 o 
  -8   3   3        7.41        5.72      5.97 o 
  -7   3   3        1.11        1.49      1.25 o 
  -6   3   3        0.77        0.43      0.82 o 
  -5   3   3        0.19        0.17      0.60 o 
  -4   3   3        3.32        3.39      1.59 o 
  -3   3   3      301.38      291.58      2.53 o 
  -2   3   3       79.26       78.99      1.41 o 
  -1   3   3       39.39       40.41      1.21 o 
   0   3   3        1.53        2.65      1.10 o 
   1   3   3      277.78      289.12      4.11 o 
   2   3   3       63.53       59.00      2.25 o 
   3   3   3       21.54       22.96      1.71 o 
   4   3   3        1.33        1.56      1.08 o 
   5   3   3      142.04      134.68      5.49 o 
   6   3   3        9.14       10.16      2.81 o 
 -10   4   3        4.94        3.25      3.36 o 
  -9   4   3        0.91        0.89      1.16 o 
  -8   4   3       43.15       37.13      4.17 o 
  -7   4   3      130.37      132.90      5.79 o 
  -6   4   3        0.80        0.38      0.63 o 
  -5   4   3        0.66        2.64      1.78 o 
  -4   4   3      127.40      121.70      5.14 o 
  -3   4   3        1.23        1.35      0.41 o 
  -2   4   3      225.43      257.58      4.14 o 
  -1   4   3      103.79      112.92      2.87 o 
   0   4   3      137.89      132.67      2.96 o 
   1   4   3      485.00      489.40      6.06 o 
   2   4   3      113.62      110.38      3.98 o 
   3   4   3      159.16      158.90      3.52 o 
   4   4   3       35.08       38.00      3.54 o 
   5   4   3        1.24        1.69      1.42 o 
 -10   5   3       81.16       77.78      6.77 o 
  -9   5   3       35.61       34.59      3.99 o 
  -8   5   3        0.09       -0.75      1.89 o 
  -7   5   3       29.98       30.67      2.59 o 
  -6   5   3       77.21       89.21      4.50 o 
  -5   5   3       60.67       69.46      4.21 o 
  -4   5   3      143.93      139.30      2.43 o 
  -3   5   3       27.88       29.05      2.00 o 
  -2   5   3        7.46        7.59      1.82 o 
  -1   5   3      282.33      271.68      4.63 o 
   0   5   3        2.56        5.42      2.12 o 
   1   5   3      149.88      159.79      3.81 o 
   2   5   3       16.99       20.21      1.82 o 
   3   5   3       24.85       22.32      3.52 o 
   4   5   3        3.50        3.64      1.82 o 
 -10   6   3        1.38        1.49      1.85 o 
  -9   6   3        6.34        6.54      5.52 o 
  -8   6   3       14.89       14.45      4.17 o 
  -7   6   3       27.65       27.38      2.81 o 
  -6   6   3       70.20       69.80      5.50 o 
  -5   6   3       73.29       76.11      2.08 o 
  -4   6   3       14.38       15.37      1.57 o 
  -3   6   3       15.65       17.10      1.78 o 
  -2   6   3      241.72      233.47      5.02 o 
  -1   6   3      673.39      681.48      9.79 o 
   0   6   3      338.35      325.39      8.62 o 
   1   6   3        0.00        0.26      0.65 o 
   2   6   3        3.13        0.83      1.17 o 
   3   6   3       28.67       40.16      4.25 o 
  -9   7   3        1.47        2.21      3.24 o 
  -8   7   3       31.00       28.28      4.72 o 
  -7   7   3       55.25       58.68      3.58 o 
  -6   7   3      244.37      249.17      7.12 o 
  -5   7   3       97.24       93.41      4.25 o 
  -4   7   3      203.81      201.10      4.19 o 
  -3   7   3        0.06        0.80      1.09 o 
  -2   7   3       20.80       20.22      4.32 o 
  -1   7   3        1.72        1.59      1.18 o 
   0   7   3        9.61        7.25      2.20 o 
   1   7   3       20.83       19.91      3.20 o 
   2   7   3        8.78        7.91      2.52 o 
  -9   8   3       46.85       42.90      5.62 o 
  -8   8   3        0.14       -0.17      2.28 o 
  -7   8   3        2.54        2.96      2.02 o 
  -6   8   3        8.30        9.10      3.18 o 
  -5   8   3       13.57       13.86      3.98 o 
  -4   8   3        6.03        4.72      1.59 o 
  -3   8   3        4.72        4.30      1.66 o 
  -2   8   3       19.65       20.99      2.41 o 
  -1   8   3        6.12        6.10      1.91 o 
   0   8   3       18.95       18.96      2.43 o 
  -7   9   3       16.48       17.04      3.62 o 
  -6   9   3       18.83       17.22      3.93 o 
  -5   9   3        0.01        0.40      1.18 o 
  -4   9   3       55.28       62.87      4.18 o 
  -3   9   3        0.06        0.84      0.71 o 
  -2   9   3        6.69        5.89      1.88 o 
   2 -10   4        7.54        7.54      2.81 o 
   3 -10   4       41.46       55.35      5.58 o 
   4 -10   4        5.90        7.28      1.99 o 
   5 -10   4        7.26        8.83      1.92 o 
   6 -10   4        9.45        9.47      4.44 o 
   7 -10   4        5.32        5.81      5.46 o 
   8 -10   4        0.15        0.56      1.04 o 
   0  -9   4        0.03        0.27      1.91 o 
   1  -9   4       13.32       12.09      3.06 o 
   2  -9   4        5.38        5.93      2.84 o 
   3  -9   4        0.92        0.53      0.90 o 
   4  -9   4        2.54        3.19      1.63 o 
   5  -9   4        0.19        0.63      0.87 o 
   6  -9   4        4.44        5.75      1.62 o 
   7  -9   4       10.33       11.53      8.72 o 
   8  -9   4        4.23        4.20      4.02 o 
   9  -9   4        0.00        0.20      1.21 o 
  -2  -8   4        2.60        1.33      2.60 o 
  -1  -8   4        1.77        0.57      2.21 o 
   0  -8   4      186.01      178.15      7.23 o 
   1  -8   4        1.07        0.82      2.67 o 
   2  -8   4        0.82        1.43      1.19 o 
   3  -8   4      165.65      174.06      4.45 o 
   4  -8   4       94.61       79.26      2.90 o 
   5  -8   4       19.23       17.17      2.33 o 
   6  -8   4       35.38       30.67      2.05 o 
   7  -8   4        4.20        5.40      3.53 o 
   8  -8   4        0.14        0.31      1.48 o 
   9  -8   4       20.92       19.63      6.77 o 
  -3  -7   4        0.03        2.35      4.75 o 
  -2  -7   4       52.27       55.25      4.92 o 
  -1  -7   4       21.19       20.72      3.68 o 
   0  -7   4       59.22       67.78      4.72 o 
   1  -7   4       97.79       91.05      3.32 o 
   2  -7   4       59.06       58.10      2.26 o 
   3  -7   4        4.71        4.37      1.94 o 
   4  -7   4      572.54      565.56      7.01 o 
   5  -7   4       57.48       55.41      2.96 o 
   6  -7   4        2.82        4.22      1.26 o 
   7  -7   4        5.56        6.91      1.51 o 
   8  -7   4       17.00       16.77      3.70 o 
   9  -7   4        1.74        1.63      2.09 o 
  10  -7   4        5.21        2.32      2.09 o 
  -4  -6   4       61.19       53.51      5.31 o 
  -3  -6   4       29.57       27.14      3.93 o 
  -2  -6   4      102.42       88.76      6.13 o 
  -1  -6   4        0.05        0.76      2.12 o 
   0  -6   4       47.76       44.52      0.99 o 
   1  -6   4       47.50       49.23      1.51 o 
   2  -6   4      122.64      122.55      3.56 o 
   3  -6   4       58.33       55.44      2.32 o 
   4  -6   4        0.21       -0.09      1.09 o 
   5  -6   4      644.46      673.90     14.54 o 
   6  -6   4       26.51       25.72      1.92 o 
   7  -6   4       65.79       64.88      2.71 o 
   8  -6   4      160.22      154.02      9.67 o 
   9  -6   4        1.77        2.63      3.17 o 
  10  -6   4       20.36       21.89      4.56 o 
  -5  -5   4       27.81       29.52      4.01 o 
  -4  -5   4       12.05       14.72      3.56 o 
  -3  -5   4        0.95        0.47      2.30 o 
  -2  -5   4        0.96        0.58      0.73 o 
  -1  -5   4        1.39        0.97      0.36 o 
   0  -5   4      247.97      240.10      4.68 o 
   1  -5   4      216.55      233.46      3.21 o 
   2  -5   4       13.41       13.03      0.93 o 
   3  -5   4      108.31      109.61      3.03 o 
   4  -5   4      164.48      172.06      5.54 o 
   5  -5   4        0.42        0.60      0.71 o 
   6  -5   4      131.31      127.90      3.19 o 
   7  -5   4      127.78      127.13      3.50 o 
   8  -5   4        6.78        6.79      1.73 o 
   9  -5   4       98.55      112.63      7.32 o 
  10  -5   4        0.32        1.62      3.56 o 
  -6  -4   4        1.97        1.40      3.17 o 
  -5  -4   4       26.94       29.60      3.78 o 
  -4  -4   4       76.83       79.60      5.26 o 
  -3  -4   4       67.41       67.63      1.49 o 
  -2  -4   4       48.34       48.60      3.62 o 
  -1  -4   4       80.76       85.61      4.09 o 
   0  -4   4        7.12        7.83      1.02 o 
   1  -4   4      267.70      317.66      7.63 o 
   2  -4   4       16.94       18.86      1.11 o 
   3  -4   4       32.20       23.36      1.62 o 
   4  -4   4     2063.94     2172.24     48.72 o 
   5  -4   4      246.37      250.16      4.34 o 
   6  -4   4       57.84       57.79      2.92 o 
   7  -4   4        0.09        0.41      1.13 o 
   8  -4   4        0.18        0.81      1.40 o 
   9  -4   4        3.34        3.59      1.30 o 
  10  -4   4        1.45        2.12      2.42 o 
  -7  -3   4       87.11       94.60      7.76 o 
  -6  -3   4       49.15       50.46      4.63 o 
  -5  -3   4        0.06        0.87      1.94 o 
  -4  -3   4      162.38      152.15      6.42 o 
  -3  -3   4      105.21      102.15      2.14 o 
  -2  -3   4       20.82       21.91      0.97 o 
  -1  -3   4      488.98      518.33      7.75 o 
   0  -3   4      141.49      132.19      3.89 o 
   1  -3   4      351.68      377.22      4.22 o 
   2  -3   4      271.48      254.42      3.86 o 
   3  -3   4     2200.80     2316.33     42.87 o 
   4  -3   4        2.74        3.85      1.31 o 
   5  -3   4       26.15       24.05      1.79 o 
   6  -3   4        0.14        0.54      1.46 o 
   7  -3   4        5.43        4.31      1.65 o 
   8  -3   4      116.70      119.73      3.92 o 
   9  -3   4        1.47        1.05      1.23 o 
  -8  -2   4        0.72        0.55      1.73 o 
  -7  -2   4       10.10        7.27      2.55 o 
  -6  -2   4        3.45        3.32      1.27 o 
  -5  -2   4      578.48      593.77      5.66 o 
  -4  -2   4        3.04        3.04      0.68 o 
  -3  -2   4        6.16        8.38      0.65 o 
  -2  -2   4       62.95       64.49      0.95 o 
  -1  -2   4      264.71      255.05      5.32 o 
   0  -2   4      266.39      255.35      1.66 o 
   1  -2   4       35.58       40.53      1.00 o 
   2  -2   4       50.21       50.16      1.39 o 
   3  -2   4      434.39      474.59     19.69 o 
   4  -2   4       11.37       14.35      1.43 o 
   5  -2   4       14.50       10.86      1.74 o 
   6  -2   4      161.26      163.11      3.80 o 
   7  -2   4       33.53       30.10      2.54 o 
   8  -2   4       53.72       53.77      3.12 o 
   9  -2   4       40.14       40.92      3.26 o 
  -8  -1   4       39.70       39.90      3.50 o 
  -7  -1   4        9.21        8.61      1.37 o 
  -6  -1   4       53.44       49.62      3.29 o 
  -5  -1   4      160.74      161.30      3.20 o 
  -4  -1   4       98.35      101.36      2.61 o 
  -3  -1   4        6.20        6.37      0.62 o 
  -2  -1   4      586.86      612.08      2.20 o 
  -1  -1   4      506.86      503.28      2.20 o 
   0  -1   4      368.55      337.67      3.51 o 
   1  -1   4      445.73      419.68      6.46 o 
   2  -1   4     1184.61     1247.58      6.92 o 
   3  -1   4        0.01        0.28      1.22 o 
   4  -1   4      388.37      416.06      6.43 o 
   5  -1   4       67.62       69.66      2.95 o 
   6  -1   4        0.23        0.42      1.33 o 
   7  -1   4       57.14       55.11      3.09 o 
   8  -1   4       93.18       95.33      4.07 o 
  -8   0   4        0.01       -0.02      0.99 o 
  -7   0   4       22.46       21.36      2.14 o 
  -6   0   4      536.06      552.40     10.74 o 
  -5   0   4      330.38      334.93      5.73 o 
  -4   0   4     1917.74     1987.77     25.53 o 
  -3   0   4      664.51      728.54      7.43 o 
  -2   0   4      365.85      393.76      4.30 o 
  -1   0   4      232.26      235.40      3.07 o 
   0   0   4     1302.88     1261.41      4.58 o 
   1   0   4       33.98       27.75      1.10 o 
   2   0   4      176.62      164.83      3.30 o 
   3   0   4       92.51       96.37      3.02 o 
   4   0   4      139.70      141.83      3.53 o 
   5   0   4        2.69        3.21      1.74 o 
   6   0   4      151.02      158.87      5.00 o 
   7   0   4        8.49        5.61      2.53 o 
   8   0   4       26.51       25.00      3.93 o 
  -9   1   4        1.18        1.48      1.22 o 
  -8   1   4       35.11       40.82      4.35 o 
  -7   1   4        2.32        1.82      1.11 o 
  -6   1   4      335.14      331.35      4.40 o 
  -5   1   4       73.85       77.64      1.55 o 
  -4   1   4      998.80     1051.21     19.98 o 
  -3   1   4       71.25       81.60      1.61 o 
  -2   1   4      135.02      124.20      3.19 o 
  -1   1   4       34.18       33.91      0.89 o 
   0   1   4        0.06        0.31      0.65 o 
   1   1   4      558.74      596.78     12.92 o 
   2   1   4        5.13        4.27      1.17 o 
   3   1   4        0.99        1.26      1.11 o 
   4   1   4       63.77       60.05      2.32 o 
   5   1   4       37.74       34.41      1.96 o 
   6   1   4       79.36       81.25      2.72 o 
   7   1   4       16.46       13.37      3.78 o 
 -10   2   4        1.85        1.93      2.37 o 
  -9   2   4       15.48       14.02      4.65 o 
  -8   2   4       87.42       87.91      6.27 o 
  -7   2   4       16.60       14.75      1.36 o 
  -6   2   4        5.27        4.99      0.58 o 
  -5   2   4       73.19       76.71      1.16 o 
  -4   2   4       49.27       52.89      0.96 o 
  -3   2   4      219.54      220.59      1.95 o 
  -2   2   4      128.35      118.22      2.98 o 
  -1   2   4      158.29      170.69      3.70 o 
   0   2   4      515.95      596.51      4.77 o 
   1   2   4       17.23       21.38      1.65 o 
   2   2   4     1145.35     1135.58     17.11 o 
   3   2   4      324.16      309.63      4.54 o 
   4   2   4        9.23        9.81      1.49 o 
   5   2   4      225.75      223.30      5.90 o 
   6   2   4       78.96       82.80      4.05 o 
   7   2   4        0.20        0.90      1.55 o 
 -10   3   4       14.98       12.93      9.31 o 
  -9   3   4       58.56       59.27      7.46 o 
  -8   3   4       70.78       71.57      4.54 o 
  -7   3   4       27.02       28.62      2.25 o 
  -6   3   4       46.17       47.76      2.41 o 
  -5   3   4        8.46        8.71      1.78 o 
  -4   3   4      145.77      140.96      1.90 o 
  -3   3   4        2.69        5.73      0.68 o 
  -2   3   4        8.24       10.98      0.89 o 
  -1   3   4      415.33      465.88      5.54 o 
   0   3   4        0.17        1.36      1.00 o 
   1   3   4       19.90       21.21      1.54 o 
   2   3   4       60.38       63.43      2.51 o 
   3   3   4      314.01      307.79      5.27 o 
   4   3   4       50.98       50.92      2.44 o 
   5   3   4       10.35        9.98      2.95 o 
   6   3   4        2.52        2.09      1.94 o 
 -10   4   4        0.43        0.61      0.85 o 
  -9   4   4       73.41       73.27      7.04 o 
  -8   4   4       41.39       37.91      5.50 o 
  -7   4   4       61.64       63.52      3.77 o 
  -6   4   4       11.54       12.62      3.06 o 
  -5   4   4       55.68       49.89      3.70 o 
  -4   4   4        5.84        5.70      0.67 o 
  -3   4   4       80.88       85.04      1.58 o 
  -2   4   4        1.02        1.31      0.81 o 
  -1   4   4       63.54       59.15      2.12 o 
   0   4   4       27.69       24.73      1.70 o 
   1   4   4      814.71      817.67      6.71 o 
   2   4   4      504.56      523.61      7.05 o 
   3   4   4       67.17       65.10      2.68 o 
   4   4   4        3.84        5.78      2.03 o 
   5   4   4        3.41        5.01      2.34 o 
 -10   5   4       23.38       24.01      7.08 o 
  -9   5   4       27.06       21.53      3.72 o 
  -8   5   4       34.66       37.21      3.89 o 
  -7   5   4      176.00      176.43      5.31 o 
  -6   5   4       21.47       17.72      2.87 o 
  -5   5   4       14.34       16.18      0.53 o 
  -4   5   4       50.40       48.98      1.27 o 
  -3   5   4        0.52        1.21      0.94 o 
  -2   5   4       32.25       27.46      2.22 o 
  -1   5   4      113.33      117.18      2.94 o 
   0   5   4      199.14      213.15      4.85 o 
   1   5   4       92.66       83.82      3.07 o 
   2   5   4        6.86        6.96      2.31 o 
   3   5   4       14.92       17.64      3.23 o 
   4   5   4        0.00        0.46      1.52 o 
 -10   6   4        8.96        8.77      7.41 o 
  -9   6   4       51.90       47.23      4.89 o 
  -8   6   4      102.09      100.28      5.55 o 
  -7   6   4        5.25        5.61      2.77 o 
  -6   6   4        3.66        3.74      2.11 o 
  -5   6   4       28.98       28.28      1.54 o 
  -4   6   4       45.97       42.71      2.85 o 
  -3   6   4       49.42       48.27      2.27 o 
  -2   6   4        6.87        6.41      2.05 o 
  -1   6   4       71.00       65.39      3.00 o 
   0   6   4        4.27        6.86      2.13 o 
   1   6   4        0.39        0.88      0.82 o 
   2   6   4        4.40        2.48      1.84 o 
   3   6   4       24.79       28.73      4.50 o 
  -9   7   4       35.14       33.73      5.18 o 
  -8   7   4      525.65      578.84     12.50 o 
  -7   7   4       70.76       66.57      5.27 o 
  -6   7   4      220.46      219.86      6.40 o 
  -5   7   4       11.10       11.73      3.65 o 
  -4   7   4      145.69      135.85      3.79 o 
  -3   7   4       29.94       27.94      2.75 o 
  -2   7   4       19.77       19.15      2.27 o 
  -1   7   4        1.64        2.83      1.56 o 
   0   7   4        2.57        1.87      1.12 o 
   1   7   4       19.04       21.85      3.51 o 
  -8   8   4        0.59        0.04      2.24 o 
  -7   8   4        0.49        2.21      2.24 o 
  -6   8   4      138.47      133.92      5.37 o 
  -5   8   4        2.83        1.96      1.45 o 
  -4   8   4       44.18       48.47      4.27 o 
  -3   8   4        8.05        8.11      1.73 o 
  -2   8   4        0.47        0.49      0.71 o 
  -1   8   4        2.10        1.05      2.56 o 
  -6   9   4        2.26        1.87      1.68 o 
  -5   9   4       35.79       39.28      3.28 o 
  -4   9   4       13.21       15.40      3.13 o 
   2 -10   5       10.88       10.67      3.07 o 
   3 -10   5        7.50       10.91      2.98 o 
   4 -10   5        2.36        4.50      2.16 o 
   5 -10   5       18.02       17.42      2.87 o 
   6 -10   5        0.16       -0.11      1.15 o 
   7 -10   5        1.74        2.53      2.40 o 
   0  -9   5        8.36       10.71      3.39 o 
   1  -9   5        4.61        4.57      3.20 o 
   2  -9   5        4.19        6.09      3.03 o 
   3  -9   5        1.10        0.92      1.64 o 
   4  -9   5       18.84       24.47      2.79 o 
   5  -9   5       52.29       43.64      2.34 o 
   6  -9   5       24.27       24.82      2.47 o 
   7  -9   5        9.49       10.47      4.27 o 
   8  -9   5       59.16       68.62      6.04 o 
  -2  -8   5        5.61        4.52      3.33 o 
  -1  -8   5        0.06        0.49      2.18 o 
   0  -8   5       16.32       18.30      3.45 o 
   1  -8   5        3.02        3.10      3.12 o 
   2  -8   5       58.31       55.38      4.29 o 
   3  -8   5        3.48        2.65      1.74 o 
   4  -8   5        7.65        4.87      2.03 o 
   5  -8   5       12.12       15.46      2.17 o 
   6  -8   5       64.09       59.57      2.79 o 
   7  -8   5       68.37       68.84      2.75 o 
   8  -8   5        4.03        2.68      2.40 o 
   9  -8   5        6.89        5.95      7.37 o 
  -3  -7   5        0.08       -0.08      2.62 o 
  -2  -7   5       36.25       37.94      4.48 o 
  -1  -7   5      103.88       99.28      6.43 o 
   0  -7   5        3.93        5.08      2.81 o 
   1  -7   5        6.35        4.98      2.11 o 
   2  -7   5       82.78       72.29      3.27 o 
   3  -7   5       10.50        7.11      1.67 o 
   4  -7   5       20.23       14.97      2.48 o 
   5  -7   5        3.40        3.72      1.59 o 
   6  -7   5       64.14       69.36      3.11 o 
   7  -7   5      107.52       98.37      3.38 o 
   8  -7   5        5.10        4.22      3.47 o 
   9  -7   5        5.30        4.25      5.20 o 
  -4  -6   5      207.41      211.33      8.99 o 
  -3  -6   5        2.09        3.12      3.07 o 
  -2  -6   5      212.99      236.91      9.52 o 
  -1  -6   5       81.28       87.45      5.77 o 
   0  -6   5        5.53        2.61      1.73 o 
   1  -6   5      176.56      177.10      2.44 o 
   2  -6   5       30.34       30.30      1.21 o 
   3  -6   5      206.19      211.22      5.96 o 
   4  -6   5       21.16       20.74      2.18 o 
   5  -6   5      531.87      537.95      7.08 o 
   6  -6   5      886.10      891.70     21.02 o 
   7  -6   5       19.06       16.88      2.16 o 
   8  -6   5       34.12       32.44      2.38 o 
   9  -6   5        4.30        2.94      3.10 o 
  -5  -5   5        0.39        0.55      2.22 o 
  -4  -5   5        0.49        1.40      2.95 o 
  -3  -5   5      202.97      201.77      8.05 o 
  -2  -5   5       54.72       53.57      4.21 o 
  -1  -5   5        9.05        9.29      1.24 o 
   0  -5   5       39.84       42.31      3.85 o 
   1  -5   5        0.11        0.06      0.24 o 
   2  -5   5        0.02        0.32      0.36 o 
   3  -5   5      126.30      120.24      7.12 o 
   4  -5   5      166.66      159.98      3.42 o 
   5  -5   5       13.36       15.55      2.97 o 
   6  -5   5       35.25       31.09      2.54 o 
   7  -5   5      215.75      200.00      5.58 o 
   8  -5   5       28.75       28.99      2.46 o 
   9  -5   5        1.41        1.53      3.96 o 
  -6  -4   5       17.14       20.08      3.54 o 
  -5  -4   5        5.27        6.68      3.19 o 
  -4  -4   5       48.04       40.91      3.87 o 
  -3  -4   5       64.84       62.01      4.68 o 
  -2  -4   5       12.67       13.40      0.88 o 
  -1  -4   5      280.26      311.27      6.63 o 
   0  -4   5        2.87        1.97      0.41 o 
   1  -4   5       10.87       14.85      0.86 o 
   2  -4   5        9.95        8.32      1.09 o 
   3  -4   5      110.86      103.54      2.67 o 
   4  -4   5       11.67        9.35      1.37 o 
   5  -4   5       31.84       36.07      2.11 o 
   6  -4   5        1.53        1.58      1.25 o 
   7  -4   5      351.51      358.99     13.23 o 
   8  -4   5       52.04       52.46      3.29 o 
   9  -4   5        0.35        1.03      1.86 o 
  -7  -3   5        0.45        0.41      1.82 o 
  -6  -3   5       28.69       27.58      3.61 o 
  -5  -3   5       25.54       25.21      3.33 o 
  -4  -3   5      198.82      193.12      3.90 o 
  -3  -3   5      704.12      674.88      3.64 o 
  -2  -3   5      186.58      195.20      5.00 o 
  -1  -3   5       85.76       90.55      3.88 o 
   0  -3   5       10.64        9.48      0.62 o 
   1  -3   5      270.92      299.88      4.71 o 
   2  -3   5        8.57        8.23      1.29 o 
   3  -3   5        6.42        8.18      1.35 o 
   4  -3   5        1.70        3.06      1.22 o 
   5  -3   5        5.80        6.58      1.55 o 
   6  -3   5      331.89      349.98      6.69 o 
   7  -3   5       90.77       89.24      3.77 o 
   8  -3   5       86.42       86.47      3.68 o 
   9  -3   5       11.17        8.72      1.99 o 
  -8  -2   5       12.89       14.72      3.07 o 
  -7  -2   5       18.58       15.12      2.86 o 
  -6  -2   5        7.15        7.38      2.64 o 
  -5  -2   5       87.94       81.45      2.62 o 
  -4  -2   5      371.46      366.21      8.88 o 
  -3  -2   5        1.60        2.48      0.56 o 
  -2  -2   5      104.15      113.29      3.04 o 
  -1  -2   5       41.09       45.21      1.23 o 
   0  -2   5      604.27      581.07      9.39 o 
   1  -2   5      353.78      385.15      7.33 o 
   2  -2   5       46.26       33.81      1.99 o 
   3  -2   5        2.24        0.71      0.94 o 
   4  -2   5       25.02       24.93      1.85 o 
   5  -2   5       45.01       48.46      4.82 o 
   6  -2   5      170.43      180.13      4.81 o 
   7  -2   5       76.10       81.07      3.70 o 
   8  -2   5       87.26       85.70      3.79 o 
   9  -2   5        1.95        2.72      2.03 o 
  -8  -1   5       18.60       20.22      2.66 o 
  -7  -1   5        4.20        4.47      1.39 o 
  -6  -1   5       14.43       14.53      2.18 o 
  -5  -1   5      158.02      165.11      6.16 o 
  -4  -1   5       16.39       15.96      0.77 o 
  -3  -1   5       45.31       38.65      0.92 o 
  -2  -1   5       64.53       62.26      1.20 o 
  -1  -1   5       13.23       14.72      0.80 o 
   0  -1   5     1135.10     1132.29      7.56 o 
   1  -1   5       12.48       15.03      1.13 o 
   2  -1   5       43.20       48.88      2.31 o 
   3  -1   5        0.17        0.99      1.36 o 
   4  -1   5      422.65      408.90      5.51 o 
   5  -1   5      172.74      174.15      4.55 o 
   6  -1   5        0.05        0.56      1.45 o 
   7  -1   5       11.42       13.47      2.46 o 
   8  -1   5        6.65        6.34      2.07 o 
  -8   0   5        0.97        0.65      0.94 o 
  -7   0   5        9.42        9.72      1.96 o 
  -6   0   5      582.29      576.58      7.98 o 
  -5   0   5        3.94        3.56      1.25 o 
  -4   0   5      732.93      803.61      6.16 o 
  -3   0   5      353.32      388.17      5.23 o 
  -2   0   5      430.14      444.50      3.97 o 
  -1   0   5       22.28       22.05      0.93 o 
   0   0   5       17.72       15.89      0.92 o 
   1   0   5      243.75      262.99     10.31 o 
   2   0   5       88.24       88.25     13.13 o 
   3   0   5       59.59       53.11      2.36 o 
   4   0   5      325.45      303.91      5.86 o 
   5   0   5      122.09      117.94      4.09 o 
   6   0   5       85.32       80.61      4.05 o 
   7   0   5        0.17        0.81      1.61 o 
   8   0   5        3.79        3.64      1.75 o 
  -9   1   5        0.67        0.40      1.03 o 
  -8   1   5       46.67       45.29      5.26 o 
  -7   1   5      150.92      152.40      3.77 o 
  -6   1   5      719.38      732.28      5.46 o 
  -5   1   5        4.13        4.11      0.92 o 
  -4   1   5       83.31       90.40      1.62 o 
  -3   1   5      110.61      101.29      2.16 o 
  -2   1   5       24.37       26.01      1.11 o 
  -1   1   5        2.76        1.36      0.74 o 
   0   1   5      196.82      200.20      2.82 o 
   1   1   5       13.22       10.96      1.36 o 
   2   1   5       31.82       33.78      2.05 o 
   3   1   5       69.87       67.59      2.55 o 
   4   1   5      594.43      606.27      5.91 o 
   5   1   5       36.76       35.07      2.20 o 
   6   1   5        5.38        5.25      1.55 o 
   7   1   5       10.95       10.13      3.23 o 
  -9   2   5       12.26        9.05      6.13 o 
  -8   2   5        3.29        4.02      2.47 o 
  -7   2   5        0.78        0.73      0.78 o 
  -6   2   5        0.90        1.79      0.76 o 
  -5   2   5        2.79        3.01      0.84 o 
  -4   2   5       16.39       18.20      0.88 o 
  -3   2   5      149.69      140.62      2.03 o 
  -2   2   5      312.26      326.55      2.98 o 
  -1   2   5       35.48       39.22      1.66 o 
   0   2   5      204.30      208.14      3.43 o 
   1   2   5        0.09        0.43      0.92 o 
   2   2   5       57.91       49.25      2.31 o 
   3   2   5       22.64       23.45      1.85 o 
   4   2   5       77.97       71.13      2.85 o 
   5   2   5       48.29       46.43      2.48 o 
   6   2   5        0.73        1.88      1.80 o 
 -10   3   5        1.30        1.36      1.55 o 
  -9   3   5       33.36       30.56      5.93 o 
  -8   3   5       75.87       76.46      6.98 o 
  -7   3   5        0.57        0.64      0.65 o 
  -6   3   5       54.60       56.23      2.58 o 
  -5   3   5      660.21      673.12      5.58 o 
  -4   3   5       19.45       18.37      0.83 o 
  -3   3   5       70.15       78.65      1.93 o 
  -2   3   5       21.10       18.98      1.48 o 
  -1   3   5       73.40       78.35      2.16 o 
   0   3   5       43.73       46.80      2.03 o 
   1   3   5        1.73        2.03      1.42 o 
   2   3   5       23.13       23.37      1.78 o 
   3   3   5       48.54       44.44      2.45 o 
   4   3   5       11.76        8.31      1.50 o 
   5   3   5        4.49        5.91      2.19 o 
 -10   4   5       20.75       21.71      4.00 o 
  -9   4   5       72.98       69.00      5.13 o 
  -8   4   5        0.02        0.70      1.48 o 
  -7   4   5       87.45       90.77      3.90 o 
  -6   4   5        0.16       -0.01      2.10 o 
  -5   4   5      115.08      113.21      1.80 o 
  -4   4   5       54.75       53.21      1.33 o 
  -3   4   5      165.00      169.57      4.04 o 
  -2   4   5        0.04        0.16      0.77 o 
  -1   4   5       11.27       11.21      1.46 o 
   0   4   5      150.75      148.25      3.29 o 
   1   4   5        7.43        5.49      1.62 o 
   2   4   5       96.35       98.57      3.35 o 
   3   4   5        1.07        1.11      1.05 o 
   4   4   5       99.17      109.65      5.44 o 
  -9   5   5       44.55       42.82      5.04 o 
  -8   5   5       37.58       38.12      3.01 o 
  -7   5   5      183.69      189.30      6.19 o 
  -6   5   5      668.31      704.06      9.88 o 
  -5   5   5        3.15        2.86      1.53 o 
  -4   5   5        8.66        7.09      1.91 o 
  -3   5   5       34.54       39.08      2.26 o 
  -2   5   5       10.11       10.99      2.39 o 
  -1   5   5        0.01        0.08      1.07 o 
   0   5   5       11.39       14.57      1.94 o 
   1   5   5       66.30       59.52      3.25 o 
   2   5   5        1.66        1.59      1.26 o 
   3   5   5       39.36       43.58      4.92 o 
  -9   6   5        1.18        0.42      1.82 o 
  -8   6   5       13.40       12.43      2.80 o 
  -7   6   5        0.03        0.38      1.13 o 
  -6   6   5        0.13        0.73      1.24 o 
  -5   6   5       72.30       73.31      4.66 o 
  -4   6   5       41.72       42.90      2.51 o 
  -3   6   5      240.82      245.31      5.39 o 
  -2   6   5       46.42       40.42      2.74 o 
  -1   6   5        0.02        0.64      0.66 o 
   0   6   5       54.51       50.80      2.87 o 
   1   6   5        1.05        0.87      0.92 o 
   2   6   5        5.93        4.50      2.34 o 
  -9   7   5       10.97       15.44      4.64 o 
  -8   7   5       70.65       65.03      4.74 o 
  -7   7   5        7.45        6.61      2.63 o 
  -6   7   5       95.72      101.62      5.22 o 
  -5   7   5        2.73        2.38      1.50 o 
  -4   7   5        8.65        6.81      3.17 o 
  -3   7   5       18.39       16.77      2.89 o 
  -2   7   5        0.46        0.08      0.77 o 
  -1   7   5       40.31       38.51      2.88 o 
   0   7   5        4.75        7.81      2.46 o 
  -8   8   5       61.10       57.75      4.42 o 
  -7   8   5       22.37       21.89      4.28 o 
  -6   8   5       13.27       12.15      3.22 o 
  -5   8   5       13.45       11.94      3.42 o 
  -4   8   5        7.93        9.24      3.33 o 
  -3   8   5        0.28       -0.03      0.86 o 
  -2   8   5       33.84       37.66      2.80 o 
   2 -10   6       66.28       78.31      6.52 o 
   3 -10   6        2.49        3.58      2.48 o 
   4 -10   6       38.97       42.59      4.66 o 
   5 -10   6        2.69        2.22      1.69 o 
   6 -10   6        6.09        7.64      1.78 o 
   7 -10   6        0.53        0.49      1.92 o 
   0  -9   6        0.02        0.60      1.79 o 
   1  -9   6        2.25        2.42      2.47 o 
   2  -9   6        1.83        3.50      2.62 o 
   3  -9   6        0.82        1.21      1.68 o 
   4  -9   6        2.76        3.08      1.58 o 
   5  -9   6       17.08       22.61      2.34 o 
   6  -9   6        0.15        0.35      0.75 o 
   7  -9   6        7.10        5.75      5.81 o 
   8  -9   6       46.13       49.13      7.07 o 
  -2  -8   6       51.28       58.48      5.83 o 
  -1  -8   6        1.23        0.20      2.04 o 
   0  -8   6        0.43        1.69      3.12 o 
   1  -8   6       58.23       66.49      5.23 o 
   2  -8   6       43.99       36.38      4.13 o 
   3  -8   6       22.31       23.25      1.70 o 
   4  -8   6      162.48      157.88      6.44 o 
   5  -8   6        2.58        1.45      1.01 o 
   6  -8   6       28.25       31.37      2.43 o 
   7  -8   6       61.86       55.67      3.06 o 
   8  -8   6       52.14       47.20      6.23 o 
   9  -8   6        0.04        0.55      0.87 o 
  -3  -7   6        7.56        6.64      3.16 o 
  -2  -7   6       14.11       16.48      3.94 o 
  -1  -7   6      148.45      160.87      8.42 o 
   0  -7   6       20.17       20.96      3.96 o 
   1  -7   6       24.90       28.07      3.64 o 
   2  -7   6      273.74      253.61     10.91 o 
   3  -7   6       20.59       17.82      1.89 o 
   4  -7   6       11.00        9.31      1.97 o 
   5  -7   6        5.18        3.80      1.89 o 
   6  -7   6       71.80       67.58      2.92 o 
   7  -7   6        1.91        2.11      1.19 o 
   8  -7   6       24.73       20.99      2.15 o 
   9  -7   6        5.40        6.25      3.16 o 
  -4  -6   6      116.77      115.21      6.50 o 
  -3  -6   6       22.62       26.86      4.49 o 
  -2  -6   6       17.83       17.72      3.82 o 
  -1  -6   6       79.80       80.61      5.45 o 
   0  -6   6        0.17        1.81      3.11 o 
   1  -6   6        1.18        0.85      0.42 o 
   2  -6   6       38.71       34.87      1.36 o 
   3  -6   6       28.53       23.08      2.17 o 
   4  -6   6      192.23      189.01      5.58 o 
   5  -6   6       15.80       12.05      2.12 o 
   6  -6   6       21.42       21.55      2.59 o 
   7  -6   6       12.32        9.31      1.56 o 
   8  -6   6       18.72       18.72      2.03 o 
   9  -6   6       67.05       70.87      7.32 o 
  -5  -5   6       80.77       82.95      5.71 o 
  -4  -5   6       16.84       19.64      4.12 o 
  -3  -5   6        5.65        4.59      3.32 o 
  -2  -5   6      670.59      677.40     35.62 o 
  -1  -5   6        2.71        3.65      2.82 o 
   0  -5   6       10.07        9.25      3.21 o 
   1  -5   6       60.81       56.30      1.23 o 
   2  -5   6        1.40        1.18      0.63 o 
   3  -5   6      124.84      119.66      3.03 o 
   4  -5   6       32.83       32.98      2.00 o 
   5  -5   6      719.41      733.38      8.46 o 
   6  -5   6       52.00       53.17      2.89 o 
   7  -5   6       57.35       51.00      3.65 o 
   8  -5   6      111.83      110.09      4.82 o 
   9  -5   6        3.80        3.26      1.24 o 
  -6  -4   6        0.00        0.73      1.87 o 
  -5  -4   6       26.64       27.54      3.97 o 
  -4  -4   6      104.23      108.99      6.24 o 
  -3  -4   6      139.81      121.43      9.93 o 
  -2  -4   6        9.45        9.66      1.24 o 
  -1  -4   6       50.64       53.95      3.52 o 
   0  -4   6      171.77      163.72      5.08 o 
   1  -4   6        2.65        3.15      0.88 o 
   2  -4   6      224.96      218.97      3.16 o 
   3  -4   6       39.73       38.02      1.97 o 
   4  -4   6      170.96      170.83      4.46 o 
   5  -4   6      278.73      287.45      5.37 o 
   6  -4   6        0.57        0.25      1.19 o 
   7  -4   6       13.58       15.84      2.60 o 
   8  -4   6       43.33       44.19      3.09 o 
   9  -4   6        3.19        3.89      1.47 o 
  -7  -3   6       18.16       16.81      3.34 o 
  -6  -3   6       11.79       13.75      2.93 o 
  -5  -3   6        0.01        0.58      1.90 o 
  -4  -3   6        3.63        3.63      1.91 o 
  -3  -3   6        8.57        8.75      1.22 o 
  -2  -3   6       55.58       61.40      2.15 o 
  -1  -3   6       32.01       29.79      1.78 o 
   0  -3   6      851.97      867.92      5.50 o 
   1  -3   6      438.73      443.91      9.58 o 
   2  -3   6        6.79        3.90      1.35 o 
   3  -3   6      131.54      134.97      3.79 o 
   4  -3   6       66.66       63.62      2.54 o 
   5  -3   6       10.43        8.96      1.94 o 
   6  -3   6       94.01       89.70      3.58 o 
   7  -3   6       15.58       18.70      2.61 o 
   8  -3   6      114.52      115.73      4.33 o 
   9  -3   6        0.02        0.74      1.09 o 
  -8  -2   6       33.15       35.93      3.90 o 
  -7  -2   6       23.99       21.98      3.45 o 
  -6  -2   6        0.72        1.85      2.21 o 
  -5  -2   6        1.09        1.08      0.96 o 
  -4  -2   6      148.91      136.81      4.22 o 
  -3  -2   6        2.23        2.08      0.59 o 
  -2  -2   6      393.07      397.75      8.88 o 
  -1  -2   6      283.57      307.50      4.72 o 
   0  -2   6       28.64       31.14      2.07 o 
   1  -2   6       77.06       92.52      1.90 o 
   2  -2   6      148.11      171.34      3.35 o 
   3  -2   6       32.52       34.00      1.98 o 
   4  -2   6        0.55        0.07      1.22 o 
   5  -2   6      207.94      197.52      4.77 o 
   6  -2   6       69.15       62.82      3.35 o 
   7  -2   6       24.68       28.52      2.77 o 
   8  -2   6        3.63        2.25      1.60 o 
  -7  -1   6        6.93        5.76      1.97 o 
  -6  -1   6       11.87       11.75      1.23 o 
  -5  -1   6       28.12       26.54      1.45 o 
  -4  -1   6       33.22       32.41      1.12 o 
  -3  -1   6      261.02      269.23      3.93 o 
  -2  -1   6        0.04        0.41      0.59 o 
  -1  -1   6       73.45       72.45      1.82 o 
   0  -1   6      386.63      429.38      3.92 o 
   1  -1   6        2.58        0.73      1.17 o 
   2  -1   6      817.89      901.16     11.38 o 
   3  -1   6       45.20       42.69      2.28 o 
   4  -1   6        7.32        8.36      1.93 o 
   5  -1   6      156.43      164.90      4.99 o 
   6  -1   6       27.94       25.96      2.58 o 
   7  -1   6       25.09       26.41      2.94 o 
   8  -1   6        0.06        1.15      1.39 o 
  -8   0   6       90.02       73.14      3.79 o 
  -7   0   6       93.50       91.12      3.15 o 
  -6   0   6      617.37      641.58      6.98 o 
  -5   0   6        1.51        1.51      0.79 o 
  -4   0   6        0.90        1.15      0.76 o 
  -3   0   6        4.44        3.86      0.97 o 
  -2   0   6      671.60      710.57      5.07 o 
  -1   0   6       12.16       11.43      1.33 o 
   0   0   6      165.68      169.74      4.00 o 
   1   0   6      782.87      830.68     10.76 o 
   2   0   6       14.06       13.25      1.38 o 
   3   0   6       97.84       93.60      4.08 o 
   4   0   6       20.86       21.72      2.37 o 
   5   0   6       65.13       66.95      3.32 o 
   6   0   6        1.72        0.53      2.03 o 
   7   0   6        3.69        3.57      1.97 o 
  -9   1   6        0.26       -0.09      0.99 o 
  -8   1   6      154.55      144.55      5.77 o 
  -7   1   6      131.39      116.22      2.82 o 
  -6   1   6      705.14      703.95      8.90 o 
  -5   1   6        2.35        2.16      0.92 o 
  -4   1   6      157.71      156.46      2.01 o 
  -3   1   6       45.16       42.73      1.25 o 
  -2   1   6      189.85      194.46      3.24 o 
  -1   1   6       39.00       46.03      1.85 o 
   0   1   6        2.30        3.18      1.24 o 
   1   1   6      144.67      152.83      2.92 o 
   2   1   6      213.27      198.49      4.28 o 
   3   1   6      139.54      128.94      5.61 o 
   4   1   6       43.61       44.32      2.55 o 
   5   1   6        1.43        1.59      1.24 o 
   6   1   6        1.09        1.49      1.08 o 
   7   1   6        0.83        1.92      2.79 o 
  -9   2   6        8.44        6.98      5.78 o 
  -8   2   6       13.99       10.55      5.14 o 
  -7   2   6       18.78       16.27      2.70 o 
  -6   2   6        1.95        2.04      0.80 o 
  -5   2   6       12.18       11.07      0.83 o 
  -4   2   6      111.60      110.22      2.09 o 
  -3   2   6       35.10       28.61      1.12 o 
  -2   2   6      246.55      249.65      4.09 o 
  -1   2   6       26.58       31.23      1.77 o 
   0   2   6      142.92      129.09      2.78 o 
   1   2   6      140.35      128.42      3.46 o 
   2   2   6       17.05       16.07      1.90 o 
   3   2   6     1441.94     1457.45     15.95 o 
   4   2   6       10.54       11.83      1.92 o 
   5   2   6        5.73        5.55      1.65 o 
   6   2   6       45.65       49.42      4.31 o 
  -9   3   6       14.76       15.15      8.82 o 
  -8   3   6       21.86       18.71      3.47 o 
  -7   3   6       63.72       62.93      3.39 o 
  -6   3   6       11.51       10.69      2.42 o 
  -5   3   6      320.23      310.86      7.12 o 
  -4   3   6       82.86       75.57      1.69 o 
  -3   3   6       56.36       58.23      2.15 o 
  -2   3   6        1.51        0.94      0.93 o 
  -1   3   6        0.82        0.30      0.97 o 
   0   3   6        0.23        0.48      1.12 o 
   1   3   6      262.81      252.46      4.13 o 
   2   3   6        0.70        0.66      1.43 o 
   3   3   6       27.42       23.31      2.11 o 
   4   3   6        0.01        0.94      0.99 o 
   5   3   6        1.32        2.38      2.31 o 
  -8   4   6        0.01        0.66      1.09 o 
  -7   4   6       11.87       11.20      2.87 o 
  -6   4   6      300.67      303.00      7.66 o 
  -5   4   6      102.27      100.95      2.75 o 
  -4   4   6        2.56        2.34      0.63 o 
  -3   4   6        0.03        0.05      0.81 o 
  -2   4   6       53.49       53.18      2.17 o 
  -1   4   6       98.40       94.38      2.77 o 
   0   4   6      232.28      223.23      4.68 o 
   1   4   6       93.80       95.91      3.22 o 
   2   4   6       84.29       92.16      3.41 o 
   3   4   6        5.96        7.81      1.69 o 
   4   4   6       47.29       52.97      4.96 o 
  -9   5   6        2.83        3.86      2.76 o 
  -8   5   6        4.86        4.66      2.26 o 
  -7   5   6        6.15        5.60      2.37 o 
  -6   5   6       92.44       87.95      5.23 o 
  -5   5   6       35.59       33.89      3.67 o 
  -4   5   6       33.85       31.98      2.09 o 
  -3   5   6      236.36      224.08      4.90 o 
  -2   5   6       36.30       43.91      2.27 o 
  -1   5   6       44.97       37.16      2.99 o 
   0   5   6       29.03       30.26      2.55 o 
   1   5   6        5.93        5.22      1.71 o 
   2   5   6        4.71        4.59      1.39 o 
   3   5   6        0.10        0.36      1.34 o 
  -9   6   6       13.38       12.99      2.86 o 
  -8   6   6        0.37        1.83      2.10 o 
  -7   6   6      142.61      146.19      5.14 o 
  -6   6   6        1.27        0.71      1.99 o 
  -5   6   6      150.47      154.00      5.29 o 
  -4   6   6      180.32      171.33      5.81 o 
  -3   6   6       16.80       17.13      1.87 o 
  -2   6   6       13.84        9.85      2.74 o 
  -1   6   6       12.50       12.44      3.10 o 
   0   6   6        0.06        0.89      0.88 o 
   1   6   6        0.97        1.01      1.37 o 
  -8   7   6      137.88      137.96      7.14 o 
  -7   7   6       54.70       57.49      5.62 o 
  -6   7   6       85.23       89.30      5.22 o 
  -5   7   6       10.48        8.77      2.81 o 
  -4   7   6       55.55       51.83      3.77 o 
  -3   7   6        5.60        5.69      2.30 o 
  -2   7   6        5.88        3.07      1.78 o 
  -1   7   6       42.16       49.02      3.73 o 
   0   7   6      152.77      179.94      7.57 o 
  -6   8   6       11.84       13.98      3.64 o 
  -5   8   6       14.40        9.63      2.88 o 
  -4   8   6        3.23        1.63      1.42 o 
  -3   8   6        0.79        1.82      1.74 o 
   2 -10   7        0.00       -0.22      2.13 o 
   3 -10   7       20.63       21.31      3.77 o 
   4 -10   7        1.56        4.32      2.55 o 
   5 -10   7       31.58       33.05      4.03 o 
   6 -10   7       27.00       22.48      3.34 o 
   7 -10   7        0.71        0.70      1.77 o 
   0  -9   7        0.16        0.29      1.99 o 
   1  -9   7        0.00        0.70      2.75 o 
   2  -9   7       54.73       64.83      5.18 o 
   3  -9   7        1.58        0.78      1.69 o 
   4  -9   7       29.73       28.60      3.90 o 
   5  -9   7       21.90       24.15      2.90 o 
   6  -9   7      117.98      123.97      4.18 o 
   7  -9   7       17.81       16.54      3.01 o 
   8  -9   7       27.68       26.69      8.25 o 
  -2  -8   7        4.03        6.68      3.08 o 
  -1  -8   7        6.26        5.81      2.81 o 
   0  -8   7       58.92       63.03      5.44 o 
   1  -8   7       12.84       12.30      3.28 o 
   2  -8   7       63.06       59.58      4.85 o 
   3  -8   7        1.60        3.41      2.68 o 
   4  -8   7        0.26        0.48      0.92 o 
   5  -8   7        0.07        0.68      1.19 o 
   6  -8   7        2.17        1.87      1.68 o 
   7  -8   7      155.31      159.10      8.20 o 
   8  -8   7       81.50       73.80      6.91 o 
  -3  -7   7      138.08      149.02     11.12 o 
  -2  -7   7        1.28        2.53      2.79 o 
  -1  -7   7       20.75       22.99      4.74 o 
   0  -7   7      409.95      454.36     11.51 o 
   1  -7   7       13.95       14.62      3.39 o 
   2  -7   7      130.17      129.79      3.26 o 
   3  -7   7       27.78       29.21      1.90 o 
   4  -7   7       26.86       28.25      2.30 o 
   5  -7   7       12.72       11.19      1.90 o 
   6  -7   7       82.73       68.46      4.33 o 
   7  -7   7       85.45       85.63      3.28 o 
   8  -7   7        7.25        5.87      1.64 o 
   9  -7   7        8.81        6.03      2.83 o 
  -4  -6   7       38.36       40.31      5.16 o 
  -3  -6   7       74.21       78.80      6.52 o 
  -2  -6   7      104.47       99.90      6.17 o 
  -1  -6   7      373.65      398.07     12.00 o 
   0  -6   7      152.64      163.80      7.58 o 
   1  -6   7       73.33       68.80      1.66 o 
   2  -6   7       19.22       17.67      1.07 o 
   3  -6   7       41.87       39.92      2.01 o 
   4  -6   7      188.84      181.48      4.08 o 
   5  -6   7        1.97        2.56      1.59 o 
   6  -6   7      212.47      219.24      5.56 o 
   7  -6   7       79.05       84.14      3.50 o 
   8  -6   7        5.30        4.68      1.52 o 
   9  -6   7       12.36       11.16      3.43 o 
  -5  -5   7        4.35        4.24      2.36 o 
  -4  -5   7        8.84        8.43      3.46 o 
  -3  -5   7       25.52       26.37      3.74 o 
  -2  -5   7        8.10        6.76      1.30 o 
  -1  -5   7      148.95      155.28      6.22 o 
   0  -5   7        8.89        7.80      3.24 o 
   1  -5   7       79.80       82.41      1.90 o 
   2  -5   7       13.68       14.94      1.48 o 
   3  -5   7      104.58       97.57      2.97 o 
   4  -5   7        1.75        0.39      1.19 o 
   5  -5   7       74.33       64.19      2.78 o 
   6  -5   7        0.68        1.56      1.54 o 
   7  -5   7        0.03        1.16      1.79 o 
   8  -5   7        0.35        1.10      1.69 o 
   9  -5   7        7.86        6.52      2.96 o 
  -6  -4   7       24.24       23.43      3.76 o 
  -5  -4   7        0.06        0.64      2.02 o 
  -4  -4   7       26.65       28.09      3.55 o 
  -3  -4   7      480.61      487.04     18.50 o 
  -2  -4   7      209.32      210.96      9.37 o 
  -1  -4   7        1.44        1.53      1.31 o 
   0  -4   7      133.07      131.44      1.83 o 
   1  -4   7      470.97      481.70      4.40 o 
   2  -4   7      242.66      237.82      4.15 o 
   3  -4   7      148.82      142.54      3.87 o 
   4  -4   7       69.97       68.09      2.71 o 
   5  -4   7      220.32      214.83      4.64 o 
   6  -4   7        0.22        2.04      1.21 o 
   7  -4   7        0.03        1.00      1.54 o 
   8  -4   7       13.16       12.75      2.17 o 
   9  -4   7        3.73        5.10      2.02 o 
  -7  -3   7       18.50       20.51      3.73 o 
  -6  -3   7        0.03        1.74      2.47 o 
  -5  -3   7       37.21       35.86      3.91 o 
  -4  -3   7       84.36       83.90      2.92 o 
  -3  -3   7      110.65      113.21      3.02 o 
  -2  -3   7       82.89       82.81      2.88 o 
  -1  -3   7      447.24      449.91      2.80 o 
   0  -3   7        2.70        2.33      1.13 o 
   1  -3   7      102.14      105.68      3.14 o 
   2  -3   7        7.61        6.14      1.81 o 
   3  -3   7       14.83       13.58      1.67 o 
   4  -3   7      392.70      399.10      8.34 o 
   5  -3   7       52.78       46.71      2.64 o 
   6  -3   7       79.40       73.97      3.65 o 
   7  -3   7        7.77        5.13      2.69 o 
   8  -3   7        3.26        4.14      1.81 o 
  -7  -2   7       15.60       21.01      3.25 o 
  -6  -2   7       14.83       14.34      2.86 o 
  -5  -2   7        0.21        0.25      0.31 o 
  -4  -2   7        2.28        3.56      1.22 o 
  -3  -2   7       29.15       27.74      0.91 o 
  -2  -2   7      137.90      128.04      2.40 o 
  -1  -2   7      718.15      777.77      6.73 o 
   0  -2   7      218.23      206.36      3.60 o 
   1  -2   7       13.09        8.99      1.40 o 
   2  -2   7      213.46      212.80      4.20 o 
   3  -2   7      466.98      501.61      7.46 o 
   4  -2   7       84.93       77.83      3.29 o 
   5  -2   7        1.13        2.20      1.98 o 
   6  -2   7      461.04      451.44     15.62 o 
   7  -2   7        0.26        0.55      1.48 o 
   8  -2   7        4.55        5.56      1.72 o 
  -7  -1   7       16.01       15.91      2.68 o 
  -6  -1   7       65.61       61.43      1.94 o 
  -5  -1   7        6.29        3.67      1.39 o 
  -4  -1   7       88.02       86.39      2.16 o 
  -3  -1   7        9.94       10.78      0.87 o 
  -2  -1   7      319.79      317.96      6.19 o 
  -1  -1   7        3.74        5.08      1.24 o 
   0  -1   7      412.04      440.55      9.71 o 
   1  -1   7       53.44       49.11      1.93 o 
   2  -1   7      280.76      276.63      4.72 o 
   3  -1   7      442.64      446.33     17.98 o 
   4  -1   7       27.96       27.28      2.64 o 
   5  -1   7       19.42       16.25      3.53 o 
   6  -1   7       33.16       28.85      2.75 o 
   7  -1   7        1.49        3.24      1.85 o 
  -7   0   7       21.33       14.58      1.90 o 
  -6   0   7       83.02       79.59      2.24 o 
  -5   0   7       25.43       21.12      1.49 o 
  -4   0   7        2.32        2.60      0.96 o 
  -3   0   7        5.01        5.89      1.14 o 
  -2   0   7      157.98      157.71      2.89 o 
  -1   0   7        1.12        0.85      0.94 o 
   0   0   7      218.94      223.27      4.22 o 
   1   0   7       17.05       17.98      1.64 o 
   2   0   7        0.03        0.52      1.10 o 
   3   0   7      110.83      105.49      3.17 o 
   4   0   7      456.10      465.60      7.38 o 
   5   0   7      364.05      367.04      6.78 o 
   6   0   7        3.07        3.03      1.48 o 
   7   0   7       11.05       14.50      3.30 o 
  -8   1   7      427.75      399.08      9.56 o 
  -7   1   7       32.01       27.29      2.99 o 
  -6   1   7       13.20        9.31      1.51 o 
  -5   1   7       15.18       14.37      1.55 o 
  -4   1   7       39.09       40.11      1.74 o 
  -3   1   7      439.17      429.09      8.36 o 
  -2   1   7       65.41       58.86      1.97 o 
  -1   1   7      237.61      238.43      9.08 o 
   0   1   7        8.82       11.49      1.48 o 
   1   1   7        8.65        7.84      1.81 o 
   2   1   7      310.21      291.18      5.10 o 
   3   1   7        8.52        7.67      1.72 o 
   4   1   7        8.98        8.54      2.07 o 
   5   1   7       99.54       90.85      3.26 o 
   6   1   7        0.65        1.06      1.15 o 
  -9   2   7       21.18       18.84      2.84 o 
  -8   2   7        7.89        6.70      3.75 o 
  -7   2   7        7.92        5.31      2.04 o 
  -6   2   7       19.58       18.84      1.21 o 
  -5   2   7       15.76       14.53      1.35 o 
  -4   2   7      594.15      627.33      7.40 o 
  -3   2   7       24.11       21.92      1.59 o 
  -2   2   7       77.68       72.39      2.40 o 
  -1   2   7       42.32       41.86      2.20 o 
   0   2   7        2.67        3.13      1.85 o 
   1   2   7      188.57      179.94      4.82 o 
   2   2   7       47.73       42.62      2.65 o 
   3   2   7       10.00        9.96      1.90 o 
   4   2   7      156.91      151.04      4.40 o 
   5   2   7        4.47        2.90      1.36 o 
  -9   3   7        0.95        0.82      1.25 o 
  -8   3   7       11.22       11.92      2.82 o 
  -7   3   7       18.19       17.08      2.81 o 
  -6   3   7        0.72        0.96      1.29 o 
  -5   3   7      238.87      249.12      4.39 o 
  -4   3   7      653.11      683.53     13.10 o 
  -3   3   7       12.34       13.66      1.45 o 
  -2   3   7       45.11       43.57      2.13 o 
  -1   3   7      102.08       84.17      2.82 o 
   0   3   7       18.88       23.04      1.87 o 
   1   3   7      333.26      326.83      5.46 o 
   2   3   7       43.16       35.97      2.32 o 
   3   3   7        0.22        1.22      1.42 o 
   4   3   7        3.89        3.88      1.45 o 
  -9   4   7        3.45        3.14      1.45 o 
  -8   4   7       17.54       18.56      3.09 o 
  -7   4   7       27.58       25.01      4.01 o 
  -6   4   7       17.80       17.71      3.13 o 
  -5   4   7        5.09        3.55      1.71 o 
  -4   4   7        0.42        0.96      0.92 o 
  -3   4   7       58.30       54.80      2.63 o 
  -2   4   7      388.67      357.67      9.42 o 
  -1   4   7       91.19       81.83      2.87 o 
   0   4   7        0.07        0.46      1.17 o 
   1   4   7        1.41        2.78      1.49 o 
   2   4   7       39.20       40.69      2.71 o 
   3   4   7       23.03       26.21      4.12 o 
  -9   5   7        2.76        2.50      2.09 o 
  -8   5   7       36.32       36.60      3.26 o 
  -7   5   7        4.52        5.46      2.08 o 
  -6   5   7        1.35        0.47      1.25 o 
  -5   5   7      110.71      106.64      5.81 o 
  -4   5   7       50.09       48.87      2.40 o 
  -3   5   7       12.35        9.89      1.89 o 
  -2   5   7      162.87      152.74      3.98 o 
  -1   5   7       33.12       30.21      2.27 o 
   0   5   7       12.41       11.87      2.05 o 
   1   5   7       79.62       81.65      4.09 o 
   2   5   7        2.28        1.30      1.40 o 
  -8   6   7        0.49        1.21      1.13 o 
  -7   6   7        9.14       11.29      3.92 o 
  -6   6   7       77.54       84.28      5.79 o 
  -5   6   7      103.89       99.61      5.77 o 
  -4   6   7        2.49        2.76      2.23 o 
  -3   6   7       20.40       17.29      3.53 o 
  -2   6   7       70.47       69.21      3.60 o 
  -1   6   7        1.85        3.58      1.75 o 
   0   6   7       38.45       44.10      4.11 o 
   1   6   7        3.69        3.72      2.43 o 
  -7   7   7        5.93        6.70      2.51 o 
  -6   7   7        4.62        4.36      2.14 o 
  -5   7   7       21.78       16.03      3.75 o 
  -4   7   7        7.82        6.99      3.11 o 
  -3   7   7        6.37        5.48      2.76 o 
  -2   7   7       15.26       17.39      3.30 o 
   3 -10   8        6.24        8.77      2.81 o 
   4 -10   8        3.09        4.67      2.19 o 
   5 -10   8        0.61        1.52      2.13 o 
   6 -10   8        0.00        1.25      1.80 o 
   0  -9   8        2.46        2.62      2.97 o 
   1  -9   8       44.50       45.89      5.40 o 
   2  -9   8       28.52       28.73      4.46 o 
   3  -9   8        0.06        0.28      2.34 o 
   4  -9   8       13.09       15.52      3.40 o 
   5  -9   8        0.14        0.98      1.08 o 
   6  -9   8       17.37       21.46      2.24 o 
   7  -9   8       17.50       15.07      2.08 o 
  -2  -8   8        4.58       11.86      4.60 o 
  -1  -8   8        8.03        8.22      3.36 o 
   0  -8   8       15.69       18.24      3.77 o 
   1  -8   8        3.28        4.21      2.95 o 
   2  -8   8        1.13        0.25      2.58 o 
   3  -8   8        1.13        3.47      3.36 o 
   4  -8   8        8.61       10.16      1.61 o 
   5  -8   8       26.90       27.80      2.32 o 
   6  -8   8        7.13        4.63      1.46 o 
   7  -8   8        0.60        0.63      1.18 o 
   8  -8   8       61.13       57.83      5.36 o 
  -3  -7   8        2.61        2.26      2.76 o 
  -2  -7   8       40.84       41.99      4.76 o 
  -1  -7   8        4.51        5.59      3.03 o 
   0  -7   8        3.47        3.27      3.66 o 
   1  -7   8      123.46      131.47      6.40 o 
   2  -7   8        0.00        0.52      0.62 o 
   3  -7   8       54.00       51.70      2.49 o 
   4  -7   8        0.32        0.99      1.20 o 
   5  -7   8       12.44       11.00      1.79 o 
   6  -7   8       20.30       15.94      2.27 o 
   7  -7   8       69.00       61.29      3.11 o 
   8  -7   8        0.23        0.50      1.50 o 
  -4  -6   8       16.49       18.20      3.67 o 
  -3  -6   8       50.47       49.17      4.97 o 
  -2  -6   8        2.05        1.83      2.91 o 
  -1  -6   8      262.87      276.24      5.61 o 
   0  -6   8       97.21      100.95      6.10 o 
   1  -6   8       25.42       26.83      1.41 o 
   2  -6   8      449.78      464.77      7.67 o 
   3  -6   8       12.60       10.90      1.87 o 
   4  -6   8      127.36      119.96      3.72 o 
   5  -6   8       39.23       47.86      2.73 o 
   6  -6   8        4.80        9.28      4.14 o 
   7  -6   8        1.48        1.37      1.43 o 
   8  -6   8       13.87       14.46      1.99 o 
  -5  -5   8        0.05        0.89      2.00 o 
  -4  -5   8       22.60       22.37      4.16 o 
  -3  -5   8       40.70       40.32      4.54 o 
  -2  -5   8        0.10        0.36      0.81 o 
  -1  -5   8      187.18      201.02      4.72 o 
   0  -5   8        0.53        0.87      1.80 o 
   1  -5   8       14.69       16.28      1.05 o 
   2  -5   8       91.32       85.55      3.03 o 
   3  -5   8      175.73      161.49      3.83 o 
   4  -5   8      156.21      148.35      4.12 o 
   5  -5   8       13.26       10.08      1.92 o 
   6  -5   8       62.20       57.57      3.05 o 
   7  -5   8        4.35        5.02      1.65 o 
   8  -5   8       19.58       20.02      2.48 o 
  -6  -4   8        0.61        1.07      3.18 o 
  -5  -4   8       16.53       14.98      3.37 o 
  -4  -4   8        2.50        3.52      2.65 o 
  -3  -4   8        0.93        0.99      0.91 o 
  -2  -4   8       15.30       13.66      1.54 o 
  -1  -4   8       29.82       30.91      2.31 o 
   0  -4   8       31.25       28.60      1.00 o 
   1  -4   8       67.77       66.86      1.96 o 
   2  -4   8      187.47      183.08      4.83 o 
   3  -4   8      195.78      181.35      4.34 o 
   4  -4   8       64.11       67.92      3.03 o 
   5  -4   8      105.54      114.73      3.91 o 
   6  -4   8        5.17        5.25      1.83 o 
   7  -4   8        4.21        2.57      1.88 o 
   8  -4   8       20.64       23.06      2.77 o 
  -7  -3   8       37.27       40.60      4.74 o 
  -6  -3   8        1.62        1.96      1.92 o 
  -5  -3   8      121.77      122.55      5.73 o 
  -4  -3   8       30.73       26.05      1.56 o 
  -3  -3   8        2.59        8.50      1.87 o 
  -2  -3   8      140.82      135.91      1.69 o 
  -1  -3   8      135.49      130.71      2.32 o 
   0  -3   8       70.51       76.75      1.80 o 
   1  -3   8       26.68       25.60      2.17 o 
   2  -3   8      169.45      163.39      4.66 o 
   3  -3   8        9.11        9.41      1.76 o 
   4  -3   8       37.56       34.66      2.76 o 
   5  -3   8        9.17       13.69      2.19 o 
   6  -3   8       73.72       70.59      3.74 o 
   7  -3   8        8.61        4.66      2.13 o 
   8  -3   8       13.46       14.49      2.37 o 
  -7  -2   8        7.31        6.62      2.13 o 
  -6  -2   8       14.56        9.83      2.88 o 
  -5  -2   8       10.72        8.08      1.92 o 
  -4  -2   8       43.83       37.92      1.46 o 
  -3  -2   8        5.29        5.69      0.68 o 
  -2  -2   8       19.50       19.37      0.96 o 
  -1  -2   8       10.10       10.29      0.85 o 
   0  -2   8       17.80       17.86      1.47 o 
   1  -2   8        4.54        4.92      1.46 o 
   2  -2   8        7.21        9.36      1.87 o 
   3  -2   8        7.98       18.89      2.37 o 
   4  -2   8      328.47      303.55      6.57 o 
   5  -2   8        0.03        0.69      1.49 o 
   6  -2   8      187.27      212.95      5.74 o 
   7  -2   8       17.69       18.68      2.77 o 
  -7  -1   8        7.94       10.38      2.19 o 
  -6  -1   8       44.03       44.46      1.66 o 
  -5  -1   8      329.58      294.17      4.36 o 
  -4  -1   8       32.80       28.36      1.50 o 
  -3  -1   8        0.47        0.91      0.77 o 
  -2  -1   8        3.37        4.86      1.12 o 
  -1  -1   8       24.72       21.04      1.57 o 
   0  -1   8      116.03      122.47      2.62 o 
   1  -1   8       32.58       28.72      1.90 o 
   2  -1   8        0.26        0.75      1.61 o 
   3  -1   8       28.19       28.26      2.62 o 
   4  -1   8       70.34       59.58      3.24 o 
   5  -1   8      213.18      223.57      6.70 o 
   6  -1   8        4.98        5.59      2.42 o 
   7  -1   8        3.57        2.90      1.85 o 
  -7   0   8       10.51        8.26      3.80 o 
  -6   0   8        5.15        2.62      1.04 o 
  -5   0   8        5.00        5.55      1.26 o 
  -4   0   8      150.42      156.02      3.18 o 
  -3   0   8      126.96      128.24      2.81 o 
  -2   0   8      166.23      179.51      3.79 o 
  -1   0   8       60.05       60.29      2.28 o 
   0   0   8       35.10       34.95      1.98 o 
   1   0   8      118.61      113.09      3.25 o 
   2   0   8      127.32      125.60      3.39 o 
   3   0   8        4.85        4.62      1.57 o 
   4   0   8        1.73        2.17      1.41 o 
   5   0   8      232.03      251.68      4.89 o 
   6   0   8       93.06       93.82      3.35 o 
  -8   1   8      218.28      188.74      5.01 o 
  -7   1   8        0.70        0.45      0.96 o 
  -6   1   8       19.97       16.68      1.59 o 
  -5   1   8        9.35        8.59      1.45 o 
  -4   1   8       55.37       55.83      1.97 o 
  -3   1   8      320.23      309.65      4.48 o 
  -2   1   8      244.63      238.27      4.74 o 
  -1   1   8       14.99       15.71      1.70 o 
   0   1   8      256.91      245.44      9.73 o 
   1   1   8        0.59        1.88      1.69 o 
   2   1   8      211.19      207.48      4.41 o 
   3   1   8       31.30       27.57      2.58 o 
   4   1   8       50.24       45.33      2.65 o 
   5   1   8        0.54        0.55      1.08 o 
   6   1   8        4.60        6.03      3.55 o 
  -9   2   8        0.00        0.63      1.44 o 
  -8   2   8        0.03       -0.03      0.76 o 
  -7   2   8        8.50        7.04      2.29 o 
  -6   2   8       56.13       54.52      3.37 o 
  -5   2   8       19.55       16.61      1.50 o 
  -4   2   8       94.48       92.49      2.65 o 
  -3   2   8      118.53      125.57      2.90 o 
  -2   2   8       67.30       67.78      2.57 o 
  -1   2   8        8.22        9.25      1.70 o 
   0   2   8        0.14        0.17      1.26 o 
   1   2   8      421.98      416.51      8.59 o 
   2   2   8        4.47        3.84      1.69 o 
   3   2   8        6.26        4.58      1.60 o 
   4   2   8        2.05        2.24      1.45 o 
   5   2   8       25.37       26.96      3.43 o 
  -9   3   8       19.11       16.51      5.14 o 
  -8   3   8        9.17       12.11      3.04 o 
  -7   3   8        9.42        7.87      2.30 o 
  -6   3   8        8.41        9.05      2.29 o 
  -5   3   8       17.94       18.01      1.53 o 
  -4   3   8      214.47      219.36      5.76 o 
  -3   3   8       28.13       26.57      1.81 o 
  -2   3   8       18.29       19.03      1.99 o 
  -1   3   8       76.93       80.94      3.05 o 
   0   3   8      132.54      118.29      3.63 o 
   1   3   8        9.09        8.67      1.80 o 
   2   3   8       24.17       23.36      2.29 o 
   3   3   8        0.67        0.76      1.11 o 
   4   3   8        3.43        4.84      2.55 o 
  -8   4   8        4.71        5.38      2.06 o 
  -7   4   8       56.01       53.25      3.56 o 
  -6   4   8        0.01        0.59      1.00 o 
  -5   4   8       80.61       84.63      4.83 o 
  -4   4   8      124.26      125.16      4.20 o 
  -3   4   8        3.55        3.46      1.45 o 
  -2   4   8        0.28        0.53      1.19 o 
  -1   4   8      164.28      165.07      4.28 o 
   0   4   8       23.42       25.49      2.37 o 
   1   4   8        0.03        0.16      1.35 o 
   2   4   8      104.96      119.03      3.64 o 
   3   4   8        7.92       12.22      3.80 o 
  -8   5   8        0.03        0.51      1.24 o 
  -7   5   8        2.77        2.80      1.85 o 
  -6   5   8       37.99       40.70      4.02 o 
  -5   5   8       23.16       22.81      4.32 o 
  -4   5   8       42.96       45.50      5.17 o 
  -3   5   8       99.02       95.14      3.15 o 
  -2   5   8       17.32       14.76      2.29 o 
  -1   5   8        3.57        3.39      1.57 o 
   0   5   8        4.89        5.31      1.75 o 
   1   5   8        4.49        4.42      1.53 o 
  -7   6   8      105.16      117.61      6.44 o 
  -6   6   8       65.18       74.96      5.87 o 
  -5   6   8       19.69       23.22      3.70 o 
  -4   6   8       13.98       10.82      4.03 o 
  -3   6   8       24.70       15.81      3.40 o 
  -2   6   8        0.49        1.29      1.23 o 
  -1   6   8        4.13        4.64      2.15 o 
  -5   7   8        9.90       10.88      3.88 o 
  -4   7   8       25.12       26.37      4.70 o 
  -3   7   8        5.87        5.34      2.78 o 
   4 -10   9        1.07        1.95      2.98 o 
   1  -9   9       11.66       14.73      3.64 o 
   2  -9   9       25.34       27.27      4.47 o 
   3  -9   9       11.40       15.19      3.80 o 
   4  -9   9       61.74       68.91      5.07 o 
   5  -9   9        3.42        3.04      2.36 o 
   6  -9   9        7.04        9.47      1.75 o 
   7  -9   9       47.53       61.49      3.75 o 
  -1  -8   9        0.42        1.40      2.67 o 
   0  -8   9      177.76      175.23      7.26 o 
   1  -8   9       70.79       60.81      5.15 o 
   2  -8   9        2.63        2.92      2.68 o 
   3  -8   9        2.13        1.64      2.76 o 
   4  -8   9        7.11        5.72      1.42 o 
   5  -8   9       12.63       14.16      2.11 o 
   6  -8   9        1.93        1.70      1.51 o 
   7  -8   9        7.86        8.48      1.96 o 
  -3  -7   9        3.22        4.71      3.65 o 
  -2  -7   9       56.44       57.91      5.38 o 
  -1  -7   9        1.50        1.89      2.47 o 
   0  -7   9      154.96      172.40      8.64 o 
   1  -7   9       36.47       36.65      4.30 o 
   2  -7   9        3.84        5.97      3.10 o 
   3  -7   9        5.56        4.62      1.30 o 
   4  -7   9       33.92       29.87      2.51 o 
   5  -7   9        8.66       10.07      1.84 o 
   6  -7   9        4.29        4.43      1.77 o 
   7  -7   9        0.01        0.63      1.69 o 
   8  -7   9        3.42        5.64      1.95 o 
  -4  -6   9        0.97        2.29      2.63 o 
  -3  -6   9       39.70       43.06      4.99 o 
  -2  -6   9       82.39       85.49      6.03 o 
  -1  -6   9        4.25        4.23      1.38 o 
   0  -6   9      197.79      200.89      8.85 o 
   1  -6   9       14.37       15.14      4.05 o 
   2  -6   9        9.24        8.11      1.30 o 
   3  -6   9       70.94       63.96      2.76 o 
   4  -6   9       68.54       71.92      3.24 o 
   5  -6   9        0.05        0.48      1.43 o 
   6  -6   9        0.32       -0.20      1.25 o 
   7  -6   9        0.00        0.66      1.44 o 
   8  -6   9        0.00        1.24      1.51 o 
  -5  -5   9        1.52        0.97      2.10 o 
  -4  -5   9        8.81        9.17      2.88 o 
  -3  -5   9        6.47        6.60      3.17 o 
  -2  -5   9       20.14       18.87      1.80 o 
  -1  -5   9       10.90       10.50      1.96 o 
   0  -5   9       16.54       16.24      0.98 o 
   1  -5   9      274.05      289.90      5.72 o 
   2  -5   9       58.87       51.75      2.44 o 
   3  -5   9      110.49       98.87      3.49 o 
   4  -5   9        3.65        3.20      1.38 o 
   5  -5   9        0.90        2.55      1.90 o 
   6  -5   9        0.00        0.90      1.71 o 
   7  -5   9        0.32        1.47      1.35 o 
   8  -5   9       23.58       25.55      2.98 o 
  -6  -4   9       17.10       16.60      3.07 o 
  -5  -4   9       27.95       19.76      3.88 o 
  -4  -4   9       22.85       20.17      3.81 o 
  -3  -4   9        0.16        0.50      0.87 o 
  -2  -4   9        0.58        0.34      0.83 o 
  -1  -4   9       51.67       54.28      1.47 o 
   0  -4   9      159.94      167.06      2.25 o 
   1  -4   9      362.83      351.02      5.92 o 
   2  -4   9      141.70      139.54      3.96 o 
   3  -4   9      199.16      196.74      4.56 o 
   4  -4   9       14.81       18.55      2.11 o 
   5  -4   9       59.10       55.07      3.36 o 
   6  -4   9        0.09        0.20      1.77 o 
   7  -4   9      117.66      132.23      4.82 o 
   8  -4   9       43.40       48.30      3.75 o 
  -6  -3   9       58.86       70.98      6.09 o 
  -5  -3   9       22.09       18.60      3.18 o 
  -4  -3   9        0.02        0.46      0.89 o 
  -3  -3   9      346.66      326.57      5.58 o 
  -2  -3   9        2.00        2.28      0.81 o 
  -1  -3   9        3.49        4.35      0.73 o 
   0  -3   9       19.47       17.40      1.43 o 
   1  -3   9        0.91        1.60      1.40 o 
   2  -3   9       41.26       40.81      2.66 o 
   3  -3   9        8.92        5.78      1.67 o 
   4  -3   9       76.88       71.89      3.40 o 
   5  -3   9       47.88       36.34      2.79 o 
   6  -3   9        1.05        1.38      1.99 o 
   7  -3   9       18.13       17.79      2.77 o 
  -7  -2   9        7.50        8.21      2.08 o 
  -6  -2   9        0.85        1.99      2.63 o 
  -5  -2   9        0.51        0.49      0.86 o 
  -4  -2   9      133.53      125.81      3.07 o 
  -3  -2   9      176.30      173.78      3.48 o 
  -2  -2   9        8.33        8.69      1.24 o 
  -1  -2   9       14.02       15.97      1.40 o 
   0  -2   9       42.86       42.75      1.96 o 
   1  -2   9      118.05      112.22      2.96 o 
   2  -2   9       78.88       74.92      3.15 o 
   3  -2   9       82.99       84.09      3.76 o 
   4  -2   9      105.25       83.47      3.54 o 
   5  -2   9        0.55        1.90      1.86 o 
   6  -2   9       28.41       22.42      3.76 o 
   7  -2   9      340.27      365.12     12.63 o 
  -6  -1   9        9.68        9.07      2.53 o 
  -5  -1   9       17.35       14.67      1.51 o 
  -4  -1   9        0.56        0.34      0.82 o 
  -3  -1   9        0.30        0.59      0.70 o 
  -2  -1   9      421.49      426.60      5.52 o 
  -1  -1   9      627.28      624.69      7.22 o 
   0  -1   9       90.27       90.05      2.71 o 
   1  -1   9      111.58      106.83      4.05 o 
   2  -1   9       17.48       14.68      1.72 o 
   3  -1   9       42.74       40.07      2.41 o 
   4  -1   9        5.58        8.70      3.62 o 
   5  -1   9       19.53       18.16      3.17 o 
   6  -1   9       18.17       17.40      2.34 o 
  -7   0   9        6.55        6.27      4.82 o 
  -6   0   9        0.47        0.33      0.66 o 
  -5   0   9       17.40       13.43      1.65 o 
  -4   0   9       66.86       69.13      2.41 o 
  -3   0   9      133.21      129.25      2.98 o 
  -2   0   9       12.79       11.21      1.58 o 
  -1   0   9        0.03        0.39      1.04 o 
   0   0   9        0.04        0.54      1.18 o 
   1   0   9       28.36       27.41      2.03 o 
   2   0   9       93.44       86.56      3.10 o 
   3   0   9       13.54        9.77      2.04 o 
   4   0   9        1.87        1.50      1.33 o 
   5   0   9        7.38        5.21      1.93 o 
   6   0   9        2.53        1.52      1.56 o 
  -8   1   9       12.05        9.78      6.34 o 
  -7   1   9       15.51       16.96      3.12 o 
  -6   1   9       16.10       14.91      2.72 o 
  -5   1   9        0.92        0.70      0.87 o 
  -4   1   9        6.39        5.24      1.27 o 
  -3   1   9      343.25      353.90      5.52 o 
  -2   1   9      363.12      360.38      7.58 o 
  -1   1   9        0.78        0.55      1.22 o 
   0   1   9      285.24      295.65      9.77 o 
   1   1   9       24.70       21.86      2.33 o 
   2   1   9        0.64        0.63      1.32 o 
   3   1   9        9.78        7.38      1.76 o 
   4   1   9        0.25        0.53      1.11 o 
   5   1   9       48.62       50.59      3.36 o 
  -8   2   9        0.25        0.60      0.91 o 
  -7   2   9        7.99       11.39      2.37 o 
  -6   2   9       80.26       82.90      3.90 o 
  -5   2   9        0.31        0.88      0.90 o 
  -4   2   9        8.59        7.65      1.22 o 
  -3   2   9       52.97       50.88      2.47 o 
  -2   2   9        1.26        1.62      1.26 o 
  -1   2   9      539.50      536.06      7.08 o 
   0   2   9       51.18       47.19      2.86 o 
   1   2   9        0.29        0.04      1.32 o 
   2   2   9       14.02       13.07      2.00 o 
   3   2   9       12.30       12.47      2.15 o 
   4   2   9       21.43       23.88      2.70 o 
  -8   3   9        0.00        0.92      0.91 o 
  -7   3   9       10.02        7.94      2.76 o 
  -6   3   9       34.22       31.84      3.44 o 
  -5   3   9       16.18       16.71      2.92 o 
  -4   3   9        1.72        2.43      1.13 o 
  -3   3   9       12.39       12.87      1.70 o 
  -2   3   9        0.00        0.16      1.27 o 
  -1   3   9      311.82      308.49      6.17 o 
   0   3   9        0.01        0.68      1.22 o 
   1   3   9        1.17        0.91      1.74 o 
   2   3   9       16.84       17.36      2.40 o 
   3   3   9       38.78       38.78      2.92 o 
  -8   4   9       19.70       20.69      3.43 o 
  -7   4   9       20.73       19.41      3.68 o 
  -6   4   9        0.19        0.73      1.11 o 
  -5   4   9       14.12       16.35      3.32 o 
  -4   4   9       90.36       96.66      3.27 o 
  -3   4   9       98.56      100.66      3.06 o 
  -2   4   9       35.42       31.53      2.41 o 
  -1   4   9       44.71       40.14      2.70 o 
   0   4   9       13.36       15.94      2.30 o 
   1   4   9       28.03       39.81      2.95 o 
   2   4   9        2.91        2.82      1.58 o 
  -7   5   9        3.31        3.03      1.94 o 
  -6   5   9      121.64      134.41      4.93 o 
  -5   5   9        0.08        1.14      1.85 o 
  -4   5   9       56.85       63.47      5.40 o 
  -3   5   9       32.23       32.53      2.50 o 
  -2   5   9       11.54       13.27      2.30 o 
  -1   5   9       17.66       16.62      2.23 o 
   0   5   9        5.62        6.21      1.79 o 
  -6   6   9        2.64        4.18      2.48 o 
  -5   6   9        1.06        0.69      1.12 o 
  -4   6   9       20.11       17.92      3.31 o 
  -3   6   9        4.54        4.64      2.47 o 
  -2   6   9        5.41        3.37      1.58 o 
   1  -9  10        2.73        5.19      3.44 o 
   2  -9  10      131.93      146.81      9.27 o 
   3  -9  10       36.88       38.92      5.44 o 
   4  -9  10       26.39       32.31      4.51 o 
   5  -9  10        0.05        2.07      2.82 o 
   6  -9  10        0.73        0.72      1.53 o 
  -1  -8  10        0.00        0.08      2.22 o 
   0  -8  10        5.03        2.46      2.65 o 
   1  -8  10      156.82      173.60      7.60 o 
   2  -8  10        0.00        0.10      1.88 o 
   3  -8  10       16.24       20.68      3.92 o 
   4  -8  10       28.29       27.23      3.79 o 
   5  -8  10        8.97        8.45      1.47 o 
   6  -8  10        3.47        2.35      1.47 o 
   7  -8  10       24.83       30.19      2.77 o 
  -2  -7  10      119.29      127.08      9.78 o 
  -1  -7  10        9.04        7.98      3.29 o 
   0  -7  10        4.60        4.58      3.29 o 
   1  -7  10        0.64        0.80      2.42 o 
   2  -7  10        1.84        3.16      2.82 o 
   3  -7  10        0.91        0.75      1.18 o 
   4  -7  10        1.46        2.30      1.71 o 
   5  -7  10        1.81        2.53      1.66 o 
   6  -7  10        0.06        1.44      1.51 o 
   7  -7  10       13.43       14.44      2.50 o 
  -3  -6  10        6.87        6.52      2.98 o 
  -2  -6  10       29.40       31.06      4.44 o 
  -1  -6  10       32.03       33.09      3.16 o 
   0  -6  10       45.82       45.45      5.43 o 
   1  -6  10       23.84       22.04      4.09 o 
   2  -6  10      123.28      125.50      3.66 o 
   3  -6  10      263.33      277.82      6.40 o 
   4  -6  10        5.07        3.55      1.33 o 
   5  -6  10       14.07       11.63      2.11 o 
   6  -6  10       77.66       76.94      3.65 o 
   7  -6  10        9.87       11.40      2.17 o 
  -4  -5  10        0.00        0.12      1.80 o 
  -3  -5  10        7.00        4.68      2.87 o 
  -2  -5  10       58.97       55.70      2.82 o 
  -1  -5  10        6.16        7.80      2.10 o 
   0  -5  10       54.68       48.30      4.76 o 
   1  -5  10       91.36       87.05      6.04 o 
   2  -5  10       63.10       60.56      2.81 o 
   3  -5  10       17.40       14.19      1.98 o 
   4  -5  10       19.76       17.99      2.47 o 
   5  -5  10        6.28        7.80      2.11 o 
   6  -5  10       36.30       39.96      2.97 o 
   7  -5  10      112.62      118.49      6.47 o 
  -5  -4  10        3.28        2.93      2.20 o 
  -4  -4  10        0.62        0.22      2.08 o 
  -3  -4  10        0.16       -0.03      0.76 o 
  -2  -4  10       53.65       57.41      2.96 o 
  -1  -4  10       13.33       12.97      1.13 o 
   0  -4  10        9.24       10.95      1.39 o 
   1  -4  10      173.55      175.92      4.55 o 
   2  -4  10        8.37        7.22      1.75 o 
   3  -4  10       59.91       60.67      3.14 o 
   4  -4  10        9.35        7.93      1.89 o 
   5  -4  10       64.12       69.60      3.43 o 
   6  -4  10        0.12        0.58      1.47 o 
   7  -4  10        2.66        2.70      1.71 o 
  -6  -3  10       32.64       39.34      4.71 o 
  -5  -3  10        5.94        3.33      2.17 o 
  -4  -3  10      103.70      104.96      3.38 o 
  -3  -3  10        0.79        0.56      2.06 o 
  -2  -3  10      130.89      135.40      2.80 o 
  -1  -3  10        0.18        0.68      0.81 o 
   0  -3  10      333.86      343.47      5.80 o 
   1  -3  10       14.94       14.93      1.76 o 
   2  -3  10      123.16      114.78      4.43 o 
   3  -3  10       14.02       11.48      1.99 o 
   4  -3  10      112.88      112.11      4.62 o 
   5  -3  10        2.47        4.43      1.85 o 
   6  -3  10        4.30        3.81      2.69 o 
   7  -3  10       27.22       28.17      3.39 o 
  -6  -2  10        0.87        0.28      1.53 o 
  -5  -2  10       40.04       39.60      2.76 o 
  -4  -2  10        0.00        0.31      1.25 o 
  -3  -2  10       24.04       20.56      1.49 o 
  -2  -2  10        0.74        1.00      0.73 o 
  -1  -2  10      184.44      184.03      3.68 o 
   0  -2  10        1.27        1.50      1.45 o 
   1  -2  10      155.31      160.75      3.89 o 
   2  -2  10      303.55      276.98      5.33 o 
   3  -2  10        0.36        0.15      1.68 o 
   4  -2  10        2.61        4.61      2.02 o 
   5  -2  10        4.54        4.73      2.19 o 
   6  -2  10        4.72        4.84      2.42 o 
  -6  -1  10        0.18        0.50      0.65 o 
  -5  -1  10        1.09        1.97      0.99 o 
  -4  -1  10      130.16      123.46      3.05 o 
  -3  -1  10       34.26       33.42      1.84 o 
  -2  -1  10       34.96       34.70      1.90 o 
  -1  -1  10      581.63      587.63     10.60 o 
   0  -1  10      167.35      164.88      3.71 o 
   1  -1  10       48.70       50.19      2.67 o 
   2  -1  10      118.44      105.11      3.47 o 
   3  -1  10       28.55       28.00      2.32 o 
   4  -1  10        1.92        1.50      1.63 o 
   5  -1  10        9.20       13.26      2.54 o 
   6  -1  10       83.00       87.28      4.11 o 
  -7   0  10       10.83        8.22      7.00 o 
  -6   0  10       38.07       36.38      2.66 o 
  -5   0  10        0.90        0.58      0.87 o 
  -4   0  10       98.58       98.36      2.71 o 
  -3   0  10       11.53       10.83      1.61 o 
  -2   0  10      608.17      620.12     12.99 o 
  -1   0  10        5.05        5.31      1.54 o 
   0   0  10       84.14       80.91      3.15 o 
   1   0  10       45.87       38.58      2.46 o 
   2   0  10       14.63       12.55      2.03 o 
   3   0  10       17.60       22.16      2.23 o 
   4   0  10       30.32       29.19      2.59 o 
   5   0  10       12.26       14.68      2.28 o 
  -7   1  10        1.67        0.95      0.73 o 
  -6   1  10        0.02        0.89      1.15 o 
  -5   1  10        3.85        4.86      1.28 o 
  -4   1  10       14.68       13.73      1.73 o 
  -3   1  10        4.28        4.15      1.37 o 
  -2   1  10        5.45        6.49      1.57 o 
  -1   1  10        3.74        3.90      1.73 o 
   0   1  10       70.65       71.76      2.94 o 
   1   1  10      168.73      152.79      5.51 o 
   2   1  10        3.59        3.53      1.83 o 
   3   1  10        2.25        0.71      1.47 o 
   4   1  10       25.06       26.64      2.96 o 
  -7   2  10        2.57        2.85      1.65 o 
  -6   2  10       11.81       13.95      2.87 o 
  -5   2  10       47.29       53.01      3.26 o 
  -4   2  10       11.25       12.93      1.71 o 
  -3   2  10      175.97      171.11      4.72 o 
  -2   2  10       69.60       69.00      3.02 o 
  -1   2  10      104.34      108.52      3.56 o 
   0   2  10      151.30      135.44      4.07 o 
   1   2  10        2.22        3.12      1.82 o 
   2   2  10        0.47        0.57      1.56 o 
   3   2  10       87.60       97.86      4.90 o 
  -7   3  10        0.81        0.75      1.32 o 
  -6   3  10        6.36        6.25      2.45 o 
  -5   3  10        5.05        5.11      2.15 o 
  -4   3  10       55.40       60.90      2.73 o 
  -3   3  10      196.19      191.66      4.15 o 
  -2   3  10       80.45       77.64      4.01 o 
  -1   3  10       43.12       38.03      2.49 o 
   0   3  10       23.28       20.21      2.53 o 
   1   3  10        0.06        0.47      1.25 o 
   2   3  10        0.21        0.92      1.39 o 
  -7   4  10        1.75        2.76      2.20 o 
  -6   4  10       39.45       43.00      4.95 o 
  -5   4  10        1.96        1.60      1.69 o 
  -4   4  10        1.22        1.07      1.33 o 
  -3   4  10       56.27       53.44      2.72 o 
  -2   4  10        7.92       10.05      2.03 o 
  -1   4  10        0.24        1.65      1.40 o 
   0   4  10       90.71       95.00      4.71 o 
   1   4  10       37.04       40.69      2.92 o 
  -6   5  10        3.67        1.96      1.66 o 
  -5   5  10      158.33      179.14     10.18 o 
  -4   5  10        2.51        1.10      2.23 o 
  -3   5  10       23.47       26.39      4.49 o 
  -2   5  10        2.92        5.37      1.67 o 
  -1   5  10        1.35        2.44      1.28 o 
   3  -9  11       21.55       20.96      3.97 o 
   4  -9  11        1.35        1.72      2.60 o 
   0  -8  11        1.02        1.77      3.19 o 
   1  -8  11       46.07       47.04      5.49 o 
   2  -8  11       45.36       50.26      5.43 o 
   3  -8  11        5.13        4.23      2.40 o 
   4  -8  11       39.26       35.57      4.82 o 
   5  -8  11        9.99        5.40      2.47 o 
   6  -8  11        0.51        1.24      1.83 o 
  -2  -7  11       28.90       29.02      4.28 o 
  -1  -7  11        7.18        7.74      3.16 o 
   0  -7  11        0.04        0.68      1.12 o 
   1  -7  11        8.85        9.58      2.90 o 
   2  -7  11        7.73        7.67      3.49 o 
   3  -7  11        9.48        9.15      2.90 o 
   4  -7  11        0.05        0.27      1.95 o 
   5  -7  11        3.04        1.72      1.75 o 
   6  -7  11       16.43       16.89      2.51 o 
  -3  -6  11       27.95       31.93      4.62 o 
  -2  -6  11       20.10       18.55      4.13 o 
  -1  -6  11       18.59       19.84      2.29 o 
   0  -6  11       43.75       43.16      3.20 o 
   1  -6  11        0.26        1.35      3.28 o 
   2  -6  11       22.72       24.87      4.06 o 
   3  -6  11        2.99        3.05      1.62 o 
   4  -6  11        2.09        3.17      1.67 o 
   5  -6  11        0.55        1.06      1.68 o 
   6  -6  11       20.76       21.65      2.80 o 
   7  -6  11       13.57        8.77      2.09 o 
  -4  -5  11       41.49       47.83      5.03 o 
  -3  -5  11        9.81        7.93      2.96 o 
  -2  -5  11        0.02        0.23      0.89 o 
  -1  -5  11      284.82      281.84     14.25 o 
   0  -5  11      119.38      123.26      4.58 o 
   1  -5  11        7.04        5.89      1.53 o 
   2  -5  11        2.94        2.56      1.65 o 
   3  -5  11        1.33        1.58      3.50 o 
   4  -5  11       50.78       53.52      3.10 o 
   5  -5  11        1.28        4.25      2.15 o 
   6  -5  11       36.48       39.59      3.18 o 
   7  -5  11        2.09        2.32      1.86 o 
  -5  -4  11        3.91        6.27      2.71 o 
  -4  -4  11        1.35        1.45      2.81 o 
  -3  -4  11       45.07       42.24      2.48 o 
  -2  -4  11        5.94        8.52      2.04 o 
  -1  -4  11      202.22      206.55      5.79 o 
   0  -4  11       15.32       15.16      1.52 o 
   1  -4  11      323.32      336.13      5.78 o 
   2  -4  11        6.13        4.96      1.82 o 
   3  -4  11        0.11        1.30      1.70 o 
   4  -4  11        2.83        2.39      1.60 o 
   5  -4  11       49.66       60.61      3.63 o 
   6  -4  11        6.04        6.36      1.98 o 
  -5  -3  11       51.04       48.47      5.29 o 
  -4  -3  11        3.97        5.38      1.50 o 
  -3  -3  11       40.14       36.18      2.68 o 
  -2  -3  11       23.45       20.27      2.44 o 
  -1  -3  11        0.76        0.52      0.76 o 
   0  -3  11        5.63        5.85      1.60 o 
   1  -3  11      228.92      251.81      4.77 o 
   2  -3  11      112.84      113.54      4.41 o 
   3  -3  11        0.66        1.42      1.52 o 
   4  -3  11       17.10       15.52      2.74 o 
   5  -3  11        0.81        0.47      1.45 o 
   6  -3  11        0.67        0.29      1.46 o 
  -6  -2  11       52.95       51.17      4.68 o 
  -5  -2  11       15.51       13.01      2.65 o 
  -4  -2  11       12.63       10.15      2.94 o 
  -3  -2  11       11.60       10.20      1.49 o 
  -2  -2  11       45.28       46.92      2.17 o 
  -1  -2  11        4.00        3.65      1.31 o 
   0  -2  11      608.29      643.34      7.94 o 
   1  -2  11       37.00       36.00      2.69 o 
   2  -2  11       92.98       82.69      3.19 o 
   3  -2  11       10.03       10.76      2.09 o 
   4  -2  11        4.28        5.07      1.61 o 
   5  -2  11       66.09       71.38      3.31 o 
   6  -2  11        0.37        0.48      1.28 o 
  -6  -1  11       15.97       19.97      2.23 o 
  -5  -1  11       13.23        9.69      2.16 o 
  -4  -1  11       21.59       20.38      1.70 o 
  -3  -1  11        7.62        7.38      1.32 o 
  -2  -1  11       26.29       27.86      1.91 o 
  -1  -1  11        7.48        6.26      1.70 o 
   0  -1  11      427.18      434.30      6.08 o 
   1  -1  11       28.83       28.05      2.32 o 
   2  -1  11        3.77        4.06      1.73 o 
   3  -1  11       23.00       20.27      2.37 o 
   4  -1  11        0.00        1.22      1.46 o 
   5  -1  11        0.16        1.00      1.83 o 
  -7   0  11        2.46        1.08      1.61 o 
  -6   0  11       81.30       74.44      4.39 o 
  -5   0  11        0.53        0.69      0.74 o 
  -4   0  11       45.65       46.33      2.33 o 
  -3   0  11       18.82       18.72      1.90 o 
  -2   0  11       55.02       50.21      2.44 o 
  -1   0  11      311.17      318.73      5.84 o 
   0   0  11       16.42       15.96      2.19 o 
   1   0  11       57.15       55.25      2.78 o 
   2   0  11       86.81       82.01      3.34 o 
   3   0  11        1.43        1.12      1.44 o 
   4   0  11       26.84       31.51      2.70 o 
  -7   1  11        3.77        4.01      3.25 o 
  -6   1  11       23.16       27.55      3.03 o 
  -5   1  11       31.65       33.03      1.90 o 
  -4   1  11        4.84        5.91      1.45 o 
  -3   1  11        0.97        0.63      1.13 o 
  -2   1  11      279.52      302.77      8.56 o 
  -1   1  11       11.11        9.17      2.12 o 
   0   1  11       22.62       23.77      2.33 o 
   1   1  11       12.29        9.46      2.22 o 
   2   1  11       31.40       26.36      2.78 o 
   3   1  11       40.07       42.85      3.30 o 
  -7   2  11        6.78        9.11      2.58 o 
  -6   2  11       36.98       43.14      3.28 o 
  -5   2  11        7.25        6.47      2.39 o 
  -4   2  11        2.42        2.45      1.26 o 
  -3   2  11      242.32      249.04      5.55 o 
  -2   2  11       10.37       12.95      2.14 o 
  -1   2  11        0.12        0.98      1.20 o 
   0   2  11        2.89        2.41      1.72 o 
   1   2  11       42.28       34.61      2.69 o 
   2   2  11       49.51       47.63      3.29 o 
  -6   3  11        3.21        2.69      1.77 o 
  -5   3  11       82.60       80.21      4.49 o 
  -4   3  11       36.75       42.88      3.81 o 
  -3   3  11      121.15      113.16      3.49 o 
  -2   3  11       18.06       16.26      2.31 o 
  -1   3  11        2.14        3.74      1.49 o 
   0   3  11        6.93        7.92      1.89 o 
   1   3  11        0.15        0.43      1.15 o 
  -6   4  11       36.08       34.18      4.32 o 
  -5   4  11       42.00       37.51      4.55 o 
  -4   4  11       11.99       13.54      3.12 o 
  -3   4  11        0.81        1.25      1.70 o 
  -2   4  11       31.75       35.62      2.81 o 
  -1   4  11        4.76        5.77      1.80 o 
   1  -8  12        2.44        3.51      2.97 o 
   2  -8  12        1.03        0.71      2.27 o 
   3  -8  12        3.22        5.54      2.85 o 
   4  -8  12        5.87        6.08      3.07 o 
  -1  -7  12       23.90       25.58      4.67 o 
   0  -7  12        9.11        8.76      4.04 o 
   1  -7  12        0.89        1.91      2.24 o 
   2  -7  12        2.16        1.56      2.18 o 
   3  -7  12        6.22        6.05      3.18 o 
   4  -7  12        1.55        0.68      1.75 o 
   5  -7  12        6.05        6.95      2.09 o 
  -2  -6  12       41.70       44.94      5.06 o 
  -1  -6  12        0.58        0.20      1.06 o 
   0  -6  12       16.92       18.38      2.91 o 
   1  -6  12       83.11       74.28      5.85 o 
   2  -6  12        1.00        1.74      3.59 o 
   3  -6  12        5.57        5.40      1.82 o 
   4  -6  12        8.77        8.53      1.92 o 
   5  -6  12        0.18        0.86      1.60 o 
   6  -6  12        8.00       11.05      2.44 o 
  -3  -5  12       14.79       14.78      3.42 o 
  -2  -5  12       99.00       99.38      6.17 o 
  -1  -5  12        0.39        0.52      1.50 o 
   0  -5  12       10.29        9.43      2.51 o 
   1  -5  12        9.54        8.87      2.09 o 
   2  -5  12       24.82       26.56      2.52 o 
   3  -5  12       30.90       29.64      2.67 o 
   4  -5  12        4.54        5.11      1.89 o 
   5  -5  12       52.13       60.33      4.34 o 
   6  -5  12        2.03        4.10      2.00 o 
  -4  -4  12       44.40       51.59      5.56 o 
  -3  -4  12       66.29       63.32      3.17 o 
  -2  -4  12       14.16       12.29      2.43 o 
  -1  -4  12      174.73      166.74      4.92 o 
   0  -4  12        0.11        0.30      1.01 o 
   1  -4  12       41.84       43.11      2.52 o 
   2  -4  12       49.95       50.34      3.14 o 
   3  -4  12        3.16        4.79      1.82 o 
   4  -4  12        1.32        2.69      2.11 o 
   5  -4  12        1.57        3.03      1.89 o 
  -5  -3  12       21.56       26.18      3.68 o 
  -4  -3  12       13.52       13.66      2.24 o 
  -3  -3  12        0.25        0.87      1.30 o 
  -2  -3  12        3.18        3.96      1.94 o 
  -1  -3  12       21.83       22.69      1.78 o 
   0  -3  12       49.11       49.63      2.54 o 
   1  -3  12      271.98      266.53      4.69 o 
   2  -3  12       12.01       10.15      1.97 o 
   3  -3  12        0.48        1.00      1.31 o 
   4  -3  12        2.47        2.39      1.90 o 
   5  -3  12       15.94       18.89      2.93 o 
  -5  -2  12       31.17       29.78      4.26 o 
  -4  -2  12        1.63        0.63      0.80 o 
  -3  -2  12        2.69        2.54      1.56 o 
  -2  -2  12       11.59       12.78      1.68 o 
  -1  -2  12       98.82      101.27      3.31 o 
   0  -2  12        1.78        1.46      1.37 o 
   1  -2  12       36.71       40.84      2.77 o 
   2  -2  12        0.92        1.86      1.32 o 
   3  -2  12      124.39      124.56      3.99 o 
   4  -2  12       27.65       30.11      2.62 o 
   5  -2  12        0.22        0.20      1.26 o 
  -5  -1  12       26.83       27.21      2.49 o 
  -4  -1  12       15.32       13.42      3.06 o 
  -3  -1  12       30.33       27.20      1.95 o 
  -2  -1  12        0.30        0.71      1.10 o 
  -1  -1  12       16.19       18.59      2.09 o 
   0  -1  12        3.36        3.58      1.66 o 
   1  -1  12       41.43       40.04      2.64 o 
   2  -1  12       11.35       12.40      2.24 o 
   3  -1  12       74.62       80.47      3.47 o 
   4  -1  12        1.70        2.20      1.34 o 
  -6   0  12       15.36        8.66      7.20 o 
  -5   0  12       31.39       35.45      2.27 o 
  -4   0  12       36.48       35.27      2.26 o 
  -3   0  12       23.25       20.71      1.91 o 
  -2   0  12       43.98       42.08      2.43 o 
  -1   0  12       10.42        9.98      1.94 o 
   0   0  12        0.80        1.57      1.42 o 
   1   0  12        0.11        0.62      1.30 o 
   2   0  12       11.19        7.00      1.80 o 
   3   0  12       44.10       40.80      3.20 o 
  -6   1  12       12.01       19.96      3.17 o 
  -5   1  12        6.24        7.79      2.11 o 
  -4   1  12       70.27       71.40      2.69 o 
  -3   1  12       60.25       62.24      2.93 o 
  -2   1  12        4.15        3.50      1.50 o 
  -1   1  12       42.18       40.33      2.65 o 
   0   1  12        0.42        0.96      1.61 o 
   1   1  12        3.67        3.69      1.67 o 
   2   1  12        9.12        9.91      2.03 o 
  -6   2  12        0.02        0.77      1.48 o 
  -5   2  12       50.14       46.82      4.69 o 
  -4   2  12       51.50       55.74      3.69 o 
  -3   2  12       45.44       42.20      2.41 o 
  -2   2  12       33.38       38.04      2.63 o 
  -1   2  12        7.18        6.28      1.70 o 
   0   2  12        1.66        1.23      0.73 o 
   1   2  12       64.06       62.42      3.48 o 
  -5   3  12      138.90      135.13      6.33 o 
  -4   3  12      106.67      125.22      7.06 o 
  -3   3  12      110.73      119.82      5.31 o 
  -2   3  12        1.35        1.93      1.36 o 
  -1   3  12       47.33       52.37      3.14 o 
   0  -7  13       27.60       31.12      5.73 o 
   1  -7  13       39.77       42.12      3.33 o 
   2  -7  13        2.10        3.37      2.67 o 
   3  -7  13        7.61        9.51      3.50 o 
   4  -7  13        0.12        0.68      2.73 o 
  -1  -6  13        0.12        0.20      2.10 o 
   0  -6  13       32.40       33.04      3.26 o 
   1  -6  13        0.30        0.50      1.82 o 
   2  -6  13       15.69       12.40      3.66 o 
   3  -6  13       24.52       26.29      4.59 o 
   4  -6  13        4.17        8.03      2.10 o 
  -2  -5  13       53.76       51.95      5.98 o 
  -1  -5  13       14.27       13.42      2.47 o 
   0  -5  13       33.99       33.91      3.05 o 
   1  -5  13        4.18        2.44      1.59 o 
   2  -5  13      105.18      107.89      6.85 o 
   3  -5  13      225.81      251.70      5.80 o 
   4  -5  13        1.60        2.58      1.64 o 
   5  -5  13        0.48        0.96      1.70 o 
  -3  -4  13       65.09       60.74      6.03 o 
  -2  -4  13       40.05       37.51      2.92 o 
  -1  -4  13       52.65       58.23      3.32 o 
   0  -4  13        0.11        0.94      1.41 o 
   1  -4  13       77.63       81.52      2.98 o 
   2  -4  13      123.81      129.64      3.88 o 
   3  -4  13       56.88       60.80      3.21 o 
   4  -4  13        7.93        8.32      2.28 o 
  -4  -3  13        5.00        4.03      2.20 o 
  -3  -3  13        8.58        7.71      1.96 o 
  -2  -3  13       13.30       15.32      2.61 o 
  -1  -3  13        0.00        0.98      0.88 o 
   0  -3  13       51.76       52.78      2.60 o 
   1  -3  13        7.16        9.98      2.03 o 
   2  -3  13       43.51       45.18      2.71 o 
   3  -3  13        0.16        0.84      1.56 o 
   4  -3  13        4.80        7.22      1.99 o 
  -4  -2  13        6.03        3.65      1.84 o 
  -3  -2  13       49.46       52.93      3.21 o 
  -2  -2  13      124.19      125.29      4.63 o 
  -1  -2  13       53.28       55.70      2.83 o 
   0  -2  13      174.17      172.79      4.13 o 
   1  -2  13       74.80       72.30      3.32 o 
   2  -2  13       18.30       22.23      2.57 o 
   3  -2  13        0.18        0.91      1.47 o 
   4  -2  13       97.96      105.95      4.46 o 
  -5  -1  13        0.47        1.05      1.15 o 
  -4  -1  13       55.82       70.58      4.44 o 
  -3  -1  13       33.54       33.73      2.28 o 
  -2  -1  13       48.91       49.96      2.66 o 
  -1  -1  13       51.62       54.42      2.83 o 
   0  -1  13        1.30        0.88      1.23 o 
   1  -1  13        1.39        1.16      1.45 o 
   2  -1  13        9.07        9.09      2.00 o 
   3  -1  13        1.97        4.99      1.82 o 
  -5   0  13        1.20        0.49      1.64 o 
  -4   0  13        3.85        5.52      1.50 o 
  -3   0  13       55.29       54.52      2.57 o 
  -2   0  13        7.71        7.66      1.82 o 
  -1   0  13       24.17       30.12      2.50 o 
   0   0  13       13.16       11.48      2.04 o 
   1   0  13        0.23        0.64      1.23 o 
   2   0  13       57.68       65.19      3.70 o 
  -5   1  13       18.06       22.41      3.48 o 
  -4   1  13      133.31      134.87      6.94 o 
  -3   1  13        0.02        0.47      1.02 o 
  -2   1  13       82.05       92.32      4.57 o 
  -1   1  13       31.53       31.85      2.94 o 
   0   1  13        1.48        0.66      1.37 o 
   1   1  13       86.98      101.79      4.55 o 
  -4   2  13        9.73        8.43      2.49 o 
  -3   2  13        9.06       10.42      1.90 o 
  -2   2  13        0.73        0.43      1.14 o 
  -1   2  13        0.15        0.77      1.17 o 
   1  -6  14        0.07        0.41      1.64 o 
   2  -6  14        0.10        0.98      1.60 o 
  -1  -5  14        0.12        0.04      1.13 o 
   0  -5  14       15.55       17.18      2.84 o 
   1  -5  14        1.23        1.30      2.35 o 
   2  -5  14        9.72       10.55      3.04 o 
   3  -5  14        6.50        3.20      1.49 o 
  -2  -4  14        0.19        1.53      1.76 o 
  -1  -4  14        9.70       10.65      2.39 o 
   0  -4  14       16.98       17.71      2.83 o 
   1  -4  14        8.08       11.03      2.66 o 
   2  -4  14      180.49      192.57      7.62 o 
   3  -4  14       48.12       49.27      3.54 o 
  -3  -3  14       31.45       34.35      2.98 o 
  -2  -3  14       31.79       32.61      3.21 o 
  -1  -3  14        8.27        6.76      1.88 o 
   0  -3  14        8.18        8.83      1.78 o 
   1  -3  14        7.53        8.60      1.85 o 
   2  -3  14       10.81        9.76      2.00 o 
   3  -3  14        5.62        8.74      2.10 o 
  -3  -2  14       15.68       15.17      2.80 o 
  -2  -2  14       87.94       93.03      5.46 o 
  -1  -2  14        1.69        1.55      1.27 o 
   0  -2  14        0.69        1.41      1.24 o 
   1  -2  14       10.38        9.63      2.00 o 
   2  -2  14        1.07        1.44      1.50 o 
  -3  -1  14       44.07       48.47      3.59 o 
  -2  -1  14       41.82       46.35      3.10 o 
  -1  -1  14        4.62        5.38      1.70 o 
   0  -1  14       39.56       53.11      3.46 o 
   1  -1  14       22.33       27.51      2.79 o 
  -3   0  14        1.12        1.84      1.14 o 
  -2   0  14        0.39        1.10      1.15 o 
  -1   0  14        1.96        2.62      1.36 o 
   0   0  14        0.01        0.59      1.28 o 
                                                 
